# Supplementary material for: Identification of ciliated sensory neuron-expressed genes in Caenorhabditis elegans using targeted pull-down of poly(A) tails
Source: Genome Biol. 2005 Jan 31;6(2):R17. doi: 10.1186/gb-2005-6-2-r17 (PMC551537; doi:10.1186/gb-2005-6-2-r17)
Supplement: Additional data file 1 — a table listing the results of the microarray experiments [file gb-2005-6-2-r17-s1.xls]

## Sheet: Table
rank	spot number	Exp. 1 che-2/acr-5 ratio	Exp. 2 che-2/acr-5 ratio	Exp. 1 normalized log2 (che-2/acr-5)	Exp. 2 normalized log2 (che-2/acr-5)	average normalized log2 (che-2/acr-5)	cDNA name	5'-EST	3'-EST	location	cosmid	Corresponding CDS	locus	homology	motifs	Gene Ontology category	WormBase: sensory expression	WormBase: muscular expression	WormBase: intestinal expression	X box	This study: sensory expression	This study: other expression
1	3737	20.3083	10.6317	4.16855	3.50185	3.8352	yk380a6	yk380a6.5	yk380a6.3	IV: 10687589-10687628,10687678-10688016; 10687746-10688046	R102	R102.2	-	hypothetical protein R102.1 [C.elegans] (5e-39)							+
2	2726	12.5287	6.53817	3.47171	2.80044	3.13607	yk305a7	yk305a7.5	yk305a7.3	IV: 9510120-9510365,9510443-9510552; 9510156-9510365,9510443-9510532	C33A12	C33A12.4	-							+	+
3	3583	11.3642	5.58407	3.33097	2.57286	2.95192	yk139b4	yk139b4.5	yk139b4.3	IV: 7156886-7157092,7157559-7157677,7157727-7157770; 7159501-7159517,7159521-7159573,7159576-7159692,7160007-7160075	C34D4	C34D4.1	-	hypothetical protein C42D4.7 [C.elegans] (1e-160)							+
4	8132	9.1586	4.63154	3.01968	2.30304	2.66136	yk534e12	-	yk534e12.3	V: 18786732-18786977,18787360-18787413	Y17D7B
5	8915	7.54216	5.53547	2.73953	2.56026	2.64989	yk91d12	yk91d12.5	yk91d12.3	X: 763768-763907,764137-764295,764677-764736; 766592-766711	C02H7,T04G9	C02H7.1	-	MIP-T3 protein (3e-18)							+
6	4658	8.48954	4.75507	2.91024	2.34101	2.62563	yk261h1	yk261h1.5	yk261h1.3	V: 19631819-19631931,19631989-19632077,19632501-19632630,19632930-19632956; 19632957-19633256	Y43F8C	Y43F8C.4	-	FBF-1 protein (1e-11)
7	6169	10.5638	3.1262	3.22561	1.73596	2.48078	yk538c3	yk538c3.5	yk538c3.3	V: 8228652-8228840,8229015-8229143,8229224-8229284; 8228663-8228840,8229015-8229136	K07C11	K07C11.10	-	hypothetical protein Y38H6C.3 [C.elegans] (6e-12)							+
8	6989	3.40111	8.41213	1.59056	3.16402	2.37729	yk561g1	-	yk561g1.3	II: 6186963-6187107,6187150-6187304	F40H3	F40H3.6	-
9	1396	10.1278	2.65571	3.1648	1.50065	2.33273	yk267a7	yk267a7.5	yk267a7.3	II: 9837783-9837924,9837968-9838204; 9836994-9837293	ZK938	ZK938.2	-	hypothetical protein T04B8.3 [C.elegans] (5e-40)	Arrestin	signal transduction / sensory perception					+
10	3211	6.11565	3.20914	2.43706	1.77373	2.1054	yk509b4	yk509b4.5	yk509b4.3	III: 2985018-2985072,2985998-2986115,2987053-2987258; 2987290-2987421,2987897-2988065	Y55D5A	Y55D5A.1	-			morphogenesis of an epithelium / locomotory behavior					+
11	7915	5.44739	3.43645	2.27012	1.87247	2.07129	yk609e11	yk609e11.5	yk609e11.3	V: 9090722-9090855,9090911-9091136; 9090839-9090855,9090911-9091193/ V: 9091935-9092160,9092216-9092349; 9091878-9092160,9092216-9092232	T27E4/T27E4	T27E4.3, T27E4.9	hsp-16.48,hsp-16.49	heat shock protein 20 (2e-29)	Heat shock protein Hsp20 / Alpha crystallin / HSP20-like chaperone
12	9110	2.44407	6.50144	1.11384	2.79231	1.95307	yk561g1	-	yk561g1.3	II: 6186963-6187107,6187150-6187304	F40H3	F40H3.6	-
13	2745	8.2776	1.916	2.87377	1.02964	1.95171	yk341h9	yk341h9.5	yk341h9.3	X: 8704261-8704294,8704345-8704639,8705849-8705891; 8706654-8706750,8706806-8706942,8706988-8707053	F53A9	F53A9.4	-								+
14	9540	4.67392	3.31849	2.04919	1.82207	1.93563	yk604g4	yk604g4.5	yk604g4.3	I: 10852832-10852903,10852909-10852912,10852949-10853026,10853428-10853651; 10853019-10853026,10853428-10853719	C35E7	C35E7.11	-									+
15	4824	5.5976	2.75183	2.30936	1.55194	1.93065	yk467b4	yk467b4.5	yk467b4.3	II: 10650855-10650991,10651048-10651190,10651444-10651521; 10648864-10648970,10649032-10649224	M28	M28.7	-	NPHP1 protein (5e-31)	SH3						+
16	3664	7.39208	2.00897	2.71053	1.09801	1.90427	yk284g4	yk284g4.5	yk284g4.3	V: 11197690-11197846,11198354-11198571; 11196383-11196647,11197162-11197196	K10D6	K10D6.2	-	hypothetical protein C24H10.1 [C.elegans] (2e-50)	Clc-like	embryonic development (sensu Animalia)					+
17	5942	3.62333	4.0752	1.68187	2.11842	1.90014	yk610e5	yk610e5.5	yk610e5.3	II: 7448098-7448173,7448220-7448355,7448403-7448551; 7448117-7448173,7448220-7448355,7448403-7448509	Y9D1A	Y9D1A.1	-	hypothetical protein Y9D1A.2 [C.elegans] (1e-28)
18	4665	3.55117	3.95671	1.65285	2.07585	1.86435	yk295d7	yk295d7.5	yk295d7.3	V: 9343108-9343240,9344442-9344666; 9342901-9343102	K07B1	K07B1.8	-
19	2389	8.59033	1.57946	2.92727	0.750977	1.83912	yk252h2	yk252h2.5	yk252h2.3	II: 6100011-6100112,6106007-6106136,6108640-6108767; 6109700-6109999	C29H12	C29H12.3	rgs-3	RGS8 (7e-14)	Regulator of G protein	signal transducer activity
20	754	5.67334	2.19097	2.32875	1.22312	1.77594	yk225f3	yk225f3.5	yk225f3.3	V: 12149391-12149564,12149674-12149855; 12146896-12147195	C27A7	C27A7.4	che-11	IFT140 (2e-11)	Peptidase S9A, prolyl oligopeptidase, N-terminal beta-propeller domain; Prolyl oligopeptidase, N-terminal beta-propeller domain / TPR-like					+
21	2560	3.75909	3.29237	1.73494	1.81067	1.7728	yk488h9	yk488h9.5	yk488h9.3	III: 6629680-6630039; 6630984-6631043,6631130-6631371	C13B9	C13B9.1	-	Hypothetical protein F23A7.7 [C.elegans] (5e-72)
22	3104	3.24802	3.66196	1.52411	1.96416	1.74414	yk373g4	yk373g4.5	yk373g4.3	X: 12692022-12692295,12692423-12692515; 12692205-12692295,12692423-12692522,12692581-12692651,12692705-12692742	T07C5	T07C5.1	-	UDP-glucuronosyltransferase 8 (1e-41)	UDP-glucoronosyl/UDP-glucosyl transferase; UDP-glucuronosyl/UDP-glucosyltransferase	metabolism / transferase activity, transferring hexosyl groups					+
23	2725	5.93567	1.947	2.39396	1.0528	1.72338	yk305c8	yk305c8.5	yk305c8.3	V: 7335439-7335773,7335821-7335860; 7335605-7335773,7335821-7335951	F10G2	F10G2.1	-	Hypothetical protein T28A11.2 [C.elegans] (4e-54)	Protein of unknown function DUF19							+
24	3830	6.02871	1.88095	2.4164	1.00301	1.70971	yk450c2	yk450c2.5	yk450c2.3	II: 3974563-3974771,3974904-3975031; 3972812-3972952,3973027-3973096,3973147-3973234	K10G6	K10G6.4	-	erythrocyte binding protein 2 (4e-16)							+
25	664	5.14647	2.12301	2.18814	1.17766	1.6829	yk76f1	yk76f1.5	yk76f1.3	V: 11835052-11835147,11838546-11838673,11840615-11840719,11840765-11840776; 11833802-11833948,11834004-11834133	R13H4	R13H4.1	-	Nephrocystin 4 (Nephroretinin) (1e-56)							+
26	3059	4.38343	2.4407	1.95661	1.37884	1.66773	yk311g7	yk311g7.5	yk311g7.3	V: 6276069-6276171,6276223-6276495; 6276862-6276879,6277168-6277449	F31F7	F31F7.2	-	Collagen alpha 1(XII) chain precursor (Fibrochimerin) (7e-12)	von Willebrand factor, type A
27	4796	4.13056	2.48151	1.87089	1.40277	1.63683	yk437b9	yk437b9.5	yk437b9.3	II: 1062531-1062904; 1062910-1063209	K02E7	K02E7.5	-	Hypothetical protein M01D1.2 [C.elegans] (7e-49)
28	2412	12.2776	0.765694	3.44251	-0.293612	1.57445	yk291e7	yk291e7.5	yk291e7.3	IV: 5354500-5354614,5354673-5354777,5354822-5354962; 5356166-5356465	Y4C6B	Y4C6B.1	-
29	4991	3.42053	2.66348	1.59878	1.50486	1.55182	yk286c2	yk286c2.5	yk286c2.3	X: 9665709-9665952,9666001-9666126; 9664496-9664795	T14B1	T14B1.1	-
30	3735	3.55299	2.52848	1.65359	1.42982	1.5417	yk380b3	yk380b3.5	yk380b3.3	V: 15038986-15039239,15039304-15039407; 15038890-15039189	C25D7	C25D7.1	-	hypothetical protein C01G10.14 [C.elegans] (5e-69)	PapD-like / Major sperm protein (MSP) domain	structural molecule activity / embryonic development (sensu Animalia)
31	1563	4.57233	1.92541	2.01748	1.03671	1.5271	yk438f1	yk438f1.5	yk438f1.3	I: 5504956-5504980,5505031-5505364; 5497780-5497963,5498852-5498968	F59A3,C09D4	C09D4.1	-	transporter (1e-107)	Major facilitator superfamily	mitochondrion
32	4135	4.10115	2.12735	1.86058	1.18061	1.52059	yk411e7	yk411e7.5	yk411e7.3	IV: 5064699-5065056; 5064710-5065009	R13H9	R13H9.4	msp-53	major sperm protein 2 (1e-61)	PapD-like / Major sperm protein (MSP) domain	structural molecule activity
33	164	4.825	1.80285	2.09508	0.941831	1.51846	yk370d1	yk370d1.5	yk370d1.3	IV: 9894603-9894988; 9894645-9894944	F32B6	F32B6.6	msp-77	major sperm protein 2 (4e-61)	PapD-like / Major sperm protein (MSP) domain	structural molecule activity / physiological processes
34	7141	3.56725	2.4353	1.65937	1.37565	1.51751	yk529b2	yk529b2.5	yk529b2.3	III: 9750397-9750493,9750701-9750818,9751168-9751312; 9749543-9749787,9749836-9749890	T05G5	T05G5.5	-	dephospho-CoA kinase (2e-36)	Dephospho-CoA kinase	uridine kinase activity / ATP binding / mitochondrion
35	6513	3.35779	2.56812	1.57207	1.45226	1.51216	yk521f12	yk521f12.5	yk521f12.3	IV: 189503-189628,190641-190874; 191139-191249,191884-192072	Y38C1AA	Y38C1AA.3	-	Pyrazinamidase/nicotinamidase [Includes: Pyrazinamidase (EC 3.5.1.-) (PZAase); Nicotinamidase (EC 3.5.1.19) (Nicotine deamidase)] (3e-25)	Isochorismatase hydrolase; Isochorismatase hydrolase family	catalytic activity / metabolism
36	5564	3.4199	2.48203	1.59851	1.40307	1.50079	yk569h6	yk569h6.5	yk569h6.3	I: 4686601-4686678,4686754-4687019,4687197-4687212; 4685933-4686231	T04D1	T04D1.4	-	Probable chromodomain-helicase-DNA-binding protein KIAA1416 (Fragment) (0.0)	Chromo; Chromo domain / Myb DNA-binding domain / DEAD/DEAH box helicase / Helicase, C-terminal / SNF2 related domain / BRK	chromatin / nucleic acid binding / DNA binding / chromatin binding / helicase activity / ATP binding / nucleus / chromatin assembly/disassembly / ATP dependent helicase activity / regulation of protein activity, epigenetic
37	4550	3.84759	2.20607	1.76851	1.23303	1.50077	yk59g7	yk59g7.5	yk59g7.3	IV: 3397708-3397739,3398185-3398385,3398442-3398568; 3396589-3396715,3397039-3397220,3397269-3397301	C04C3	C04C3.5	-	LOC407697 protein (2e-46)
38	1895	5.47987	1.5356	2.2787	0.710351	1.49452	yk456f10	yk456f10.5	yk456f10.3	IV: 10680013-10680294,10680355-10680449; 10679309-10679608	K08C7	K08C7.4	-				+
39	10230	3.19253	2.5812	1.49926	1.45959	1.47942	yk521f12	yk521f12.5	yk521f12.3	IV: 189503-189628,190641-190874; 191139-191249,191884-192072	Y38C1AA	Y38C1AA.3	-	Pyrazinamidase/nicotinamidase [Includes: Pyrazinamidase (EC 3.5.1.-) (PZAase); Nicotinamidase (EC 3.5.1.19) (Nicotine deamidase)] (3e-25)	Isochorismatase hydrolase; Isochorismatase hydrolase family	catalytic activity / metabolism
40	6999	2.9156	2.77749	1.36835	1.56533	1.46684	yk671b8	yk671b8.5	yk671b8.3	X: 7221690-7221737,7223817-7223887,7223939-7224160; 7226402-7226675	ZK867	ZK867.1	-	AP4 protein (2e-12) / zinc finger protein (2e-14)	Zn-finger, C2H2 type
41	3987	2.4276	3.30874	1.10408	1.81783	1.46096	yk265g3	yk265g3.5	yk265g3.3	III: 846211-846445,847035-847159; 848803-848876,848950-849175	K02F3	K02F3.2	-	Calcium-binding mitochondrial carrier Aralar1 (0.0)	Calcium-binding EF-hand / Mitochondrial carrier protein / Mitochondrial substrate carrier	reproduction / transporter activity / binding / calcium ion binding / mitochondrial inner membrane / transport
42	3333	4.98532	1.60758	2.14224	0.776441	1.45934	yk273b10	yk273b10.5	yk273b10.3	II: 8751923-8752030,8752105-8752355; 8753399-8753444,8753534-8753786	K08F8	K08F8.2	-		Basic-leucine zipper (bZIP) transcription factor	DNA binding / nucleus / regulation of transcription, DNA-dependent
43	6571	2.89885	2.76165	1.36004	1.55708	1.45856	yk596e10	yk596e10.5	yk596e10.3	III: 69208-69428,69579-69729; 69142-69428,69579-69592	F54C4	F54C4.2	spt-4	Transcription initiation protein SPT4 homolog 1 (5e-32)	Transcription initiation Spt4
44	9778	4.54552	1.75021	2.009	0.899076	1.45404	yk558b3	yk558b3.5	yk558b3.3	V: 12368107-12368454; 12367636-12367641,12368044-12368056,12368107-12368387	F23H12	F23H12.9	-
45	5688	4.06909	1.95343	1.84926	1.05756	1.45341	yk552g8	yk552g8.5	-	III: 3156136-3156192,3156800-3156849,3156985-3157073,3158250-3158382	C44B11	C44B11.1	-	Fas-apoptosis inhibitory molecule (6e-33)	Fas apoptotic inhibitory molecule
46	6499	3.0505	2.58996	1.4336	1.46448	1.44904	yk544g8	yk544g8.5	yk544g8.3	II: 11058774-11059132; 11058075-11058374	F45E10	F45E10.1	unc-53	steerin2 protein (2e-64) / retinoic acid inducible in neuroblastoma cells RAINB1 (3e-65)	Calponin-like actin-binding
47	3610	3.3425	2.2095	1.56548	1.23527	1.40037	yk133a2	yk133a2.5	yk133a2.3	I: 833015-833134,833184-833273,834541-834660; 834963-835278	ZC123	ZC123.3	-	ZFH-2 (1e-74)	Zn-finger, U1-like / Homeodomain-like / Homeobox / Zn-finger, C2H2 type	reproduction / morphogenesis of an epithelium / larval development (sensu Nematoda) / transcription factor activity / RNA binding / nucleus / regulation of transcription, DNA-dependent / gametogenesis / physiological processes / locomotory behavior / positive regulation of growth rate / hermaphrodite genital morphogenesis
48	3988	1.61982	4.53605	0.520391	2.27299	1.39669	yk265e2	yk265e2.5	yk265e2.3	II: 8733666-8733943,8733999-8734069; 8733742-8733943,8733994-8734090	T01B7	T01B7.7	rol-6	Cuticle collagen rol-6 [C.elegans] (3e-79)	Collagen triple helix repeat / Nematode cuticle collagen, N-terminal	extracellular matrix / oviposition / positive regulation of body size / structural constituent of cuticle (sensu Nematoda) activity / cuticle biosynthesis during molting (sensu Nematoda)
49	3603	5.03183	1.4405	2.15564	0.618117	1.38688	yk202e12	yk202e12.5	yk202e12.3	I: 12717458-12717551,12717600-12717662,12717789-12717911,12717955-12718033; 12716976-12717275	T06G6	T06G6.3	-		Hemopexin
50	1225	4.72242	1.52968	2.06408	0.704777	1.38443	yk485d12	yk485d12.5	yk485d12.3	I: 13850878-13851237; 13850009-13850194,13850245-13850306,13850357-13850408	W04A8	W04A8.4	-	Hypothetical protein Y105C5A.14 [C.elegans] (1e-25)	3'-5' exonuclease
51	4480	3.87135	1.86062	1.77739	0.98733	1.38236	yk431d11	yk431d11.5	yk431d11.3	V: 12002834-12003193; 11998469-11998582,11998632-11998717,11999071-11999078,11999218-11999284	F57F5,C52E4	F57F5.2	gcy-33	soluble guanylyl cyclase beta-3 (4e-96)	Guanylate cyclase	guanylate cyclase activity / intracellular signaling cascade
52	8773	3.18873	2.17013	1.49754	1.20933	1.35344	yk554c3	yk554c3.5	yk554c3.3	I: 2506901-2507276; 2506307-2506479,2506569-2506694	Y23H5B	Y23H5B.7	-	hypothetical protein Y39A1A.16 [C.elegans] (4e-31)	Cyclin-like F-box
53	6573	3.37275	2.04737	1.57848	1.12532	1.3519	yk596d10	yk596d10.5	yk596d10.3	I: 14839836-14839841,14839887-14840019,14840068-14840170,14842736-14842853; 14837873-14838031,14838082-14838222	F32A7	F32A7.3	-	Protein C21orf63 homolog precursor (2e-22)	D-galactoside/L-rhamnose binding SUEL lectin domain / Beta and gamma crystallin	sugar binding
54	9725	2.21622	3.1096	0.972654	1.72828	1.35047	yk522a10	yk522a10.5	yk522a10.3	I: 3786612-3786644,3786795-3786941,3786993-3787172; 3787085-3787240,3787285-3787428	C32E8	C32E8.3	-	Protein CGI-38 (7e-25)	P25-alpha					+
55	4795	4.10346	1.67014	1.86139	0.831515	1.34645	yk437c12	yk437c12.5	yk437c12.3	IV: 9841523-9841895; 9841552-9841848	K07F5	K07F5.3	msp-56	major sperm protein 2 (7e-61)	PapD-like / Major sperm protein (MSP) domain	structural molecule activity
56	765	3.11275	2.19112	1.46275	1.22322	1.34298	yk270a7	yk270a7.5	yk270a7.3	II: 10724480-10724702,10724885-10725022; 10728385-10728428,10728850-10729020,10729072-10729156	C52A11	C09G5.8	-	Fantom protein (7e-15)
57	3135	4.08781	1.66197	1.85588	0.824444	1.34016	yk425a9	yk425a9.5	yk425a9.3	III: 6732110-6732291,6732341-6732532; 6733456-6733532,6733579-6733799	Y102E9	Y102E9.1	odr-4	Odorant response abnormal protein 4, isoform b [C.elegans] (0.0) / odorant response protein [C.elegans] (0.0) / Odorant response abnormal protein 4, isoform c [C.elegans] (0.0)			+
58	2203	4.13794	1.63985	1.87347	0.805109	1.33929	yk437g6	yk437g6.5	yk437g6.3	IV: 9689002-9689360; 9689034-9689333	ZK1251	ZK1251.6	msp-76	major sperm protein 2 (7e-61)	PapD-like / Major sperm protein (MSP) domain	structural molecule activity
59	4276	3.16893	2.1181	1.48855	1.17432	1.33143	yk149c8	yk149c8.5	yk149c8.3	X: 12170401-12170777; 12169077-12169093,12169096-12169344,12169351-12169363	F57G12	F57G12.1	-
60	2667	5.02081	1.33083	2.15247	0.503876	1.32818	yk228c3	yk228c3.5	yk228c3.3	X: 13598407-13598456,13598547-13598662,13598710-13598905; 13599234-13599533	F54B11	F54B11.6	-	BS69-delta (3e-25)	Zn-finger, MYND type / Thioredoxin type domain
61	3736	2.93072	2.27966	1.37581	1.28037	1.32809	yk380a9	yk380a9.5	yk380a9.3	X: 7790525-7790585,7792646-7792769,7793220-7793315,7793361-7793454; 7790190-7790489	ZK154	ZK154.6	-
62	7893	3.98533	1.61832	1.81925	0.786047	1.30265	yk597d10	yk597d10.5	yk597d10.3	I: 1284804-1284864,1284907-1284976,1285164-1285408; 1284840-1284864,1284907-1284976,1285164-1285368	Y48G8AR	Y48G8AR.2	-		EGF-like domain / Zn-finger, FYVE type	zinc ion binding
63	1547	3.92523	1.61928	1.79733	0.786897	1.29211	yk411g11	-	yk411g11.3	IV: 5260636-5260935	F36H12	F36H12.7	msp-19	major sperm protein 2 (1e-61)	PapD-like / Major sperm protein (MSP) domain	structural molecule activity
64	4625	3.99006	1.58565	1.82096	0.756619	1.28879	yk222h5	yk222h5.5	yk222h5.3	I: 14045267-14045391,14045560-14045804; 14045252-14045391,14045560-14045719	ZC334	ZC334.1	ins-26
65	3582	2.72438	2.31141	1.27048	1.30032	1.2854	yk92b5	yk92b5.5	yk92b5.3	X: 12691621-12691822,12692097-12692254; 12695226-12695552	T07C5	T07C5.1	-	UDP-glucuronosyltransferase 8 (1e-41)	UDP-glucoronosyl/UDP-glucosyl transferase; UDP-glucuronosyl/UDP-glucosyltransferase	metabolism / transferase activity, transferring hexosyl groups
66	8544	3.04573	2.06004	1.43134	1.13422	1.28278	yk597a9	yk597a9.5	yk597a9.3	X: 9953596-9953653,9953808-9953936,9953989-9954077,9954359-9954441; 9952579-9952828,9952993-9953042	C17G1	C17G1.7	-	Cysteine synthase (EC 2.5.1.47) (O-acetylserine sulfhydrylase) (O-acetylserine (Thiol)-lyase) (CSase) (OAS-TL) (4e-90)	Cysteine synthase K/M / Cysteine synthase/cystathionine beta-synthase P-phosphate attachment site; Cysteine synthase/cystathionine beta-synthase P-phosphate-binding site / Cysteine synthase K / Pyridoxal-5'-phosphate-dependent enzyme, beta family; Pyridoxal-5'-phosphate-dependent enzyme, beta subunit	cysteine synthase activity / amino acid metabolism / cysteine biosynthesis from serine / lyase activity
67	5537	2.45794	2.53329	1.122	1.43256	1.27728	yk554d7	yk554d7.5	yk554d7.3	V: 10307497-10307562,10307610-10307736,10307821-10307984; 10302113-10302225,10302277-10302422,10302469-10302508	B0024	B0024.8	-	Mus musculus 0 day neonate thymus cDNA, RIKEN full-length enriched library, clone:A430041B07 product:hypothetical ARM repeat structure containing protein, full insert sequence (1e-33)	ARM repeat fold
68	3734	2.99548	2.05631	1.40734	1.13161	1.26947	yk380b9	yk380b9.5	yk380b9.3	IV: 17345889-17345990,17346304-17346415,17346490-17346635; 17345582-17345881	C49C3	C49C3.12	-	hypothetical protein C49C3.11 [C.elegans] (7e-21)	C-type lectin	sugar binding
69	3499	2.50378	2.44665	1.14866	1.38236	1.26551	yk442f5	yk442f5.5	yk442f5.3	X: 17481445-17481819; 17481495-17481794	R106
70	723	3.40335	1.78797	1.59151	0.929867	1.26069	yk230b10	yk230b10.5	yk230b10.3	II: 6343235-6343317,6343363-6343649; 6343064-6343317,6343363-6343408	C32D5	C32D5.8	-	thioredoxin (2e-29)	Thioredoxin domain 2 / Thioredoxin type domain	electron transporter activity / electron transport / embryonic development (sensu Animalia)
71	3362	4.60428	1.31895	2.02753	0.49094	1.25924	yk271a4	yk271a4.5	yk271a4.3	II: 11342012-11342078,11342125-11342205,11342256-11342368,11343330-11343427; 11340033-11340043,11340048-11340243,11340246-11340251	B0491	B0491.4	-	Hypothetical protein Y74E4A.1b [C.elegans] (4e-40)	Neurotransmitter-gated ion-channel ligand binding domain					+
72	4812	3.46739	1.74995	1.61841	0.898862	1.25863	yk462f9	yk462f9.5	yk462f9.3	X: 5516689-5516996,5517047-5517116; 5516740-5516996,5517047-5517088	T23F2	T23F2.5	-	Protein Ric1 (5e-15)	Protein of unknown function UPF0057	molecular_function unknown / integral to membrane
73	418	2.63607	2.26501	1.22295	1.27107	1.24701	yk283b4	yk283b4.5	yk283b4.3	3'EST_unmapped_to_genome					HMG1/2 (high mobility group) box / High mobility group box
74	7892	3.30382	1.8058	1.54869	0.944187	1.24644	yk597d1	yk597d1.5	yk597d1.3	V: 4800912-4801042,4801087-4801254,4801943-4802018; 4802133-4802432	R02F11	R02F11.1	-	hypothetical protein C43F9.5 [C.elegans] (9e-17)
75	5296	3.08108	1.87031	1.44799	0.994822	1.22141	yk610e11	yk610e11.5	yk610e11.3	I: 12600019-12600378; 12599230-12599356,12599644-12599816	F33E2	F33E2.5	-
76	2690	5.10451	1.12373	2.17633	0.259846	1.21809	yk276c5	yk276c5.5	yk276c5.3	III: 5342867-5343214; 5344222-5344401	ZK121	ZK121.2	-	R3H domain (binds single-stranded nucleic acids) (1e-17)		nucleic acid binding
77	4884	2.68095	2.11296	1.2473	1.17082	1.20906	yk104d3	yk104d3.5	yk104d3.3	V: 10240397-10240691,10240872-10240926; 10238765-10239004	C12D8	C12D8.1	-	Far upstream element binding protein 3 (FUSE binding protein 3) (3e-63)	KH; KH domain / KH domain, type 1; KH, type 1	nucleic acid binding
78	2155	3.9786	1.41681	1.81681	0.594194	1.2055	yk389c12	-	yk389c12.3	III: 431386-431686	Y55B1BR	Y55B1BR.3	-	protein F32E10.6 [C.elegans] (2e-43)	Chromo; Chromo domain	chromatin / chromatin binding / nucleus / chromatin assembly/disassembly / embryonic development (sensu Animalia)
79	3328	3.27425	1.71221	1.53572	0.867407	1.20156	yk233e3	yk233e3.5	yk233e3.3	X: 11274380-11274718,11274766-11274785; 11274992-11275173,11275227-11275342	F38B2	F38B2.1	ifa-1	intermediate filament protein A (0.0)	Intermediate filament, C-terminal / Intermediate filament protein	larval development (sensu Nematoda) / physiological processes / positive regulation of growth rate	+
80	10126	2.81323	1.99083	1.31678	1.08492	1.20085	yk574h1	yk574h1.5	yk574h1.3	X: 6844720-6844743,6844790-6844850,6844943-6845227; 6845610-6845860	C53B7	C53B7.3	-
81	5139	3.07388	1.80164	1.44461	0.940856	1.19273	yk457d6	yk457d6.5	yk457d6.3	II: 10166096-10166211,10167978-10168166,10169158-10169211; 10157494-10157793	F33H1	F33H1.1	daf-19	DNA-binding protein RFX2 (9e-90)	DNA-binding RFX	DNA binding / regulation of transcription, DNA-dependent
82	4740	3.62647	1.51278	1.68312	0.688752	1.18594	yk386a12	yk386a12.5	yk386a12.3	IV: 10095396-10095771; 10095471-10095767	C04G2	C04G2.4	msp-36	major sperm protein 2 (7e-61)	PapD-like / Major sperm protein (MSP) domain	structural molecule activity
83	1889	3.43379	1.59611	1.60436	0.766111	1.18523	yk431g3	yk431g3.5	yk431g3.3	II: 5809919-5810277; 5809945-5810241	ZK1248	ZK1248.6	msp-64	major sperm protein 2 (1e-61)	PapD-like / Major sperm protein (MSP) domain	structural molecule activity
84	463	3.13087	1.7364	1.47112	0.887648	1.17938	yk313f12	yk313f12.5	yk313f12.3	X: 9436216-9436433,9436609-9436717,9436764-9436812; 9434445-9434744	B0272	B0272.1	tbb-4	beta-tubulin (0.0)	Tubulin/FtsZ, C-terminal / Beta tubulin / Tubulin; Tubulin family / Tubulin/FtsZ, GTPase	structural molecule activity / microtubule / microtubule-based movement / embryonic development (sensu Animalia)
85	2504	3.18166	1.70457	1.49434	0.860954	1.17764	yk434g2	yk434g2.5	yk434g2.3	III: 224213-224331,225336-225574; 232105-232117,232326-232442,234711-234772,234917-235022	Y50D7A				Kinesin, motor region
86	8857	2.6156	2.06815	1.21169	1.13989	1.17579	yk613a4	yk613a4.5	yk613a4.3	II: 10201530-10201643,10201868-10202128; 10201133-10201432	R05H5
87	5963	2.49592	2.16411	1.14413	1.20532	1.17472	yk608d7	-	yk608d7.3	III: 852855-853071,853124-853206	K02F3	K02F3.11	rnp-5	Rnps1 protein (6e-18)	RNA-binding region RNP-1 (RNA recognition motif)	nucleic acid binding
88	4097	3.40682	1.58533	1.59298	0.756333	1.17466	yk387c2	yk387c2.5	yk387c2.3	IV: 10143357-10143732; 10143357-10143655	K08F4	K08F4.8	msp-38	major sperm protein 2 (6e-60)	PapD-like / Major sperm protein (MSP) domain	structural molecule activity
89	4755	2.91492	1.83865	1.36801	0.970199	1.16911	yk412e1	yk412e1.5	yk412e1.3	5'EST_unmapped_to_genome					PapD-like / Major sperm protein (MSP) domain
90	3493	2.56415	2.06957	1.18303	1.14088	1.16196	yk477e6	yk477e6.5	yk477e6.3	5':3'-inconsistency					Major intrinsic protein; MIP family
91	4805	2.97865	1.76416	1.39921	0.910527	1.15487	yk438a7	yk438a7.5	yk438a7.3	IV: 5316511-5316884; 5316561-5316860	ZK354	ZK354.1	msp-65	major sperm protein 2 (1e-61)	PapD-like / Major sperm protein (MSP) domain	structural molecule activity
92	4397	3.38353	1.5488	1.58308	0.722695	1.15289	yk384g8	yk384g8.5	yk384g8.3	IV: 9837635-9837992; 9837684-9837983	K07F5	K07F5.2	msp-10	major sperm protein 2 (7e-61)	PapD-like / Major sperm protein (MSP) domain	structural molecule activity
93	3975	3.19122	1.63703	1.49866	0.80263	1.15065	yk223d5	yk223d5.5	yk223d5.3	II: 4629549-4629603,4629782-4630027,4630088-4630161; 4628903-4629202	F35D11	F35D11.11	-	Major antigen (5e-70)
94	8112	2.04445	2.547	0.85627	1.44035	1.14831	yk536f2	yk536f2.5	yk536f2.3	II: 2839356-2839648,2839692-2839758; 2839695-2839858,2839905-2840039	Y110A2AL	Y110A2AL.4	-	Hypothetical protein Y110A2AL.7 [C.elegans] (2e-47)		positive regulation of growth rate
95	9785	2.24887	2.28903	0.993757	1.28629	1.14002	yk559e12	yk559e12.5	yk559e12.3	IV: 5983751-5984123; 5984891-5984969,5985082-5985302	B0350	B0350.2	unc-44	ankyrin (brank-2) (0.0)	Death domain / ZU5 domain / Glycoside hydrolase, family 1 / Ankyrin	hydrolase activity, hydrolyzing O-glycosyl compounds / carbohydrate metabolism / signal transduction / locomotory behavior / positive regulation of growth rate / positive regulation of locomotion / positive regulation of body size
96	8756	2.5265	2.02478	1.1617	1.10931	1.1355	yk537a2	yk537a2.5	yk537a2.3	V: 8042319-8042597,8042871-8042951; 8042129-8042414	ZC513
97	4156	3.21253	1.59197	1.50826	0.762363	1.13531	yk438b11	yk438b11.5	yk438b11.3	IV: 9836035-9836408; 9836053-9836352	K07F5	K07F5.1	msp-81	major sperm protein 2 (1e-61)	PapD-like / Major sperm protein (MSP) domain	structural molecule activity
98	3892	2.86677	1.77619	1.34398	0.920336	1.13216	yk44g5	yk44g5.5	yk44g5.3	X: 4333202-4333320,4333369-4333449,4333619-4333709,4333758-4333826; 4329932-4330045	C24A8	C24A8.4	-	MST2 kinase (1e-107)	Serine/threonine protein kinase; Serine/Threonine protein kinase / Eukaryotic protein kinase; Protein kinase	rhodopsin-like receptor activity / protein kinase activity / protein serine/threonine kinase activity / protein-tyrosine kinase activity / ATP binding / protein amino acid phosphorylation / G-protein coupled receptor protein signaling pathway / integral to membrane
99	2732	3.24249	1.56799	1.52166	0.740467	1.13106	yk307a11	yk307a11.5	yk307a11.3	I: 3783941-3784110,3784162-3784229; 3783921-3784107	C32E8	C32E8.4	-
100	1982	3.82793	1.32569	1.76112	0.498296	1.12971	yk171e1	yk171e1.5	yk171e1.3	II: 1031062-1031127,1031184-1031472; 1033251-1033365,1033370-1033425,1033473-1033597	M01D1	M01D1.2	-	hypothetical protein K02E7.5 [C.elegans] (4e-73)	MATH / TRAF domain-like
101	7822	1.87343	2.70515	0.730237	1.52726	1.12875	yk548c8	yk548c8.5	yk548c8.3	5':3'-inconsistency					WW/Rsp5/WWP domain / FF domain
102	1429	2.93525	1.71753	1.37804	0.871882	1.12496	yk299b6	yk299b6.5	yk299b6.3	X: 16817474-16817703,16817759-16817859,16818202-16818246; 16816240-16816407,16816816-16816908,16816959-16816997	F41G4	F41G4.3	sto-5	stomatin (2e-70)	Stomatin / Band 7 protein	membrane
103	842	2.37761	2.11682	1.07407	1.17345	1.12376	yk368g2	yk368g2.5	yk368g2.3	V: 16428095-16428130,16428177-16428277,16428331-16428555,16428601-16428612; 16427490-16427580,16427626-16427765,16427815-16427883	F26D2	F26D2.10	-	hypothetical protein F36D3.5 [C.elegans] (0.0)	Protein of unknown function WSN / BRCT; BRCT domain / Ankyrin	intracellular
104	9832	1.97707	2.52545	0.807915	1.42809	1.118	yk607g12	yk607g12.5	yk607g12.3	X: 2877418-2877523,2877824-2877968,2879459-2879567; 2872800-2873099	F53B3	F53B3.5	-	CG6398-PA (1e-28)	Claudin tight junction protein
105	1137	2.66987	1.85771	1.24132	0.985071	1.1132	yk379e12	yk379e12.5	yk379e12.3	II: 4799924-4799940,4799953-4800287; 4798212-4798511	C33F10	C33F10.5	-	contactin precursor (7e-50) / plasmacytoma-associated neuronal glycoprotein PANG (1e-32)	Fibronectin, type III / Immunoglobulin-like / Immunoglobulin subtype / Fibronectin, type III-like fold / Immunoglobulin C-2 type	reproduction / gametogenesis / positive regulation of body size
106	8552	2.49424	1.98391	1.14315	1.0799	1.11152	yk608c8	yk608c8.5	yk608c8.3	IV: 1107449-1107516,1107566-1107638,1108818-1108951,1109220-1109320; 1110570-1110794	C44B12	C44B12.2	ost-1	SPARC (3e-55)	Follistatin-like, N-terminal / Calcium-binding EF-hand / Proteinase inhibitor I1, Kazal / Osteonectin-like	calcium ion binding / positive regulation of growth rate / positive regulation of body size		+
107	3047	4.24959	1.16408	1.91188	0.310738	1.11131	yk309b9	yk309b9.5	yk309b9.3	II: 12910225-12910332,12910380-12910467,12911095-12911196,12914344-12914404; 12910177-12910332,12910380-12910467,12911095-12911150	F58G1,F35C5	F35C5.12	-		Knottin	defense/immunity protein activity
108	5138	3.43404	1.43719	1.60446	0.614798	1.10963	yk457f10	yk457f10.5	yk457f10.3	IV: 4612278-4612287,4612333-4612458,4613146-4613259,4617226-4617301,4617384-4617439; 4610638-4610936	F19C7	F19C7.8	-	hypothetical protein R105.2 [C.elegans] (8e-95)	SH3
109	6572	2.82122	1.74898	1.32087	0.898059	1.10947	yk596d1	yk596d1.5	yk596d1.3	X: 7460353-7460491,7463426-7463646; 7458293-7458592	K08A8	K08A8.2	sox-2	SOX-2 (2e-43)	HMG1/2 (high mobility group) box / High mobility group box	larval development (sensu Nematoda) / DNA binding / regulation of transcription, DNA-dependent / locomotory behavior / oviposition / growth
110	2783	3.36734	1.46322	1.57616	0.640691	1.10843	yk366f8	yk366f8.5	yk366f8.3	II: 4785912-4786277; 4785915-4786214	F26G1	F26G1.7	msp-3	major sperm protein 2 (3e-61)	PapD-like / Major sperm protein (MSP) domain	structural molecule activity
111	5946	2.38872	2.04934	1.08079	1.12671	1.10375	yk610b3	yk610b3.5	yk610b3.3	V: 10537558-10537627,10537731-10537891,10538418-10538540; 10535536-10535835	F25D1	F25D1.1	-	Protein phosphatase 2C beta isoform (EC 3.1.3.16) (PP2C-beta) (9e-86)	Protein phosphatase 2C subfamily / Protein phosphatase 2C-like	catalytic activity / protein serine/threonine phosphatase activity / protein amino acid dephosphorylation / protein serine/threonine phosphatase complex
112	5652	2.7174	1.79513	1.26678	0.935636	1.10121	yk612e6	yk612e6.5	yk612e6.3	IV: 9772543-9772786,9772912-9773024; 9773086-9773385	T13F2	T13F2.8	cav-1	Homo sapiens caveolin 1, caveolae protein, 22kDa (8e-19)	Caveolin	meiosis / signal transduction / RAS protein signal transduction / caveolar membrane
113	8442	3.68376	1.32406	1.70573	0.496513	1.10112	yk532c12	yk532c12.5	yk532c12.3	X: 7891478-7891771,7892239-7892320; 7890350-7890591,7891298-7891355	C39D10	C39D10.5	-							+
114	1187	3.51263	1.3746	1.63711	0.550561	1.09383	yk403g3	yk403g3.5	yk403g3.3	IV: 9640086-9640200,9640396-9640495,9640543-9640607,9641903-9641976; 9637033-9637135,9637188-9637368,9637536-9637552	F58G6,W09C2	F58G6.6	del-2	hypothetical protein W09C2.4 [C.elegans] (0.0)
115	2204	3.39302	1.41721	1.58712	0.594605	1.09086	yk437f6	yk437f6.5	yk437f6.3	II: 4916180-4916538; 4916202-4916501	R05F9	R05F9.13	msp-31	major sperm protein 2 (1e-61)	PapD-like / Major sperm protein (MSP) domain	structural molecule activity
116	10153	2.19313	2.19059	0.957543	1.22287	1.09021	yk605e4	-	yk605e4.3	III: 1576069-1576197,1576415-1576566	Y67D2	Y67D2.1	-	Rab escort protein homolog (4e-61)	Rab GTPase activator	RAB GDP-dissociation inhibitor activity / protein transport
117	1144	3.62795	1.31313	1.68371	0.484557	1.08413	yk380e3	yk380e3.5	yk380e3.3	II: 5199789-5200146; 5199830-5200129	C34F11	C34F11.4	msp-50	major sperm protein 2 (1e-61)	PapD-like / Major sperm protein (MSP) domain	reproduction / structural molecule activity / physiological processes
118	7331	2.04811	2.30976	0.858847	1.29929	1.07907	yk88a1	yk88a1.5	yk88a1.3	II: 14602827-14603188; 14610031-14610095,14610152-14610414	F19H8	F19H8.1	tps-2	trehalose-6-phosphate synthase (1e-45)	Glycosyl transferase, family 20	alpha,alpha-trehalose-phosphate synthase (UDP-forming) activity / trehalose biosynthesis
119	6594	1.92639	2.4532	0.77045	1.38621	1.07833	yk607h4	yk607h4.5	yk607h4.3	III: 9235386-9235395,9235819-9236100,9236152-9236219; 9231391-9231690	T23G5	T23G5.2	-	Sec14l1 protein (1e-174)	Cellular retinaldehyde-binding)/triple function, C-terminal / Cellular retinaldehyde binding/alpha-tocopherol transport / MSF1 / GOLD / Cellular retinaldehyde-binding/triple function, N-terminal	transporter activity / intracellular / transport
120	2400	2.49226	1.89155	1.14201	1.01112	1.07656	yk286h12	yk286h12.5	yk286h12.3	III: 7495269-7495628; 7495665-7495829	C07H6	C07H6.5	cgh-1	Putative ATP-dependent RNA helicase me31b (0.0)	DEAD/DEAH box helicase / ATP-dependent helicase, DEAD-box / Helicase, C-terminal	reproduction / morphogenesis of an epithelium / larval development (sensu Nematoda) / nucleic acid binding / RNA helicase activity / helicase activity / ATP binding / cytoplasm / anti-apoptosis / gametogenesis / physiological processes / ATP dependent helicase activity / determination of adult life span / embryonic development (sensu Animalia) / mRNA metabolism / growth / hermaphrodite genital mo…
121	9118	2.09455	2.24476	0.891196	1.25811	1.07465	yk542e1	yk542e1.5	yk542e1.3	V: 8580952-8581041,8581090-8581204,8581262-8581345,8581394-8581464; 8582231-8582528	F25G6	F25G6.1	-	hypothetical protein H12D21.8 [C.elegans] (0.0)
122	9834	1.98493	2.36631	0.81364	1.33419	1.07391	yk607f2	yk607f2.5	yk607f2.3	IV: 7579544-7579603,7579648-7579720,7579765-7579978,7580041-7580052; 7578553-7578852	F32E10	F32E10.6	-	Hypothetical protein Y55B1BR.3 [C.elegans] (2e-36)	Chromo; Chromo domain	chromatin / chromatin binding / nucleus / chromatin assembly/disassembly / chromosome segregation / embryonic development (sensu Animalia)
123	5189	2.85742	1.64134	1.33927	0.806425	1.07285	yk530g6	yk530g6.5	yk530g6.3	IV: 3762502-3762767,3766714-3766804; 3761259-3761511,3761582-3761628	Y37E11AR	Y37E11AR.6	vab-2	ephrin-B2 precursor (5e-19)	Ephrin / Cupredoxin	epidermal differentiation / embryonic morphogenesis / membrane / axon / ephrin receptor binding / Eph receptor signaling pathway
124	8771	2.35408	1.98899	1.05972	1.08359	1.07165	yk553a9	yk553a9.5	yk553a9.3	X: 14976240-14976291,14976345-14976597,14977442-14977494; 14978258-14978557	F20D1	F20D1.3	-
125	4474	2.23832	2.08147	0.986972	1.14915	1.06806	yk430d1	yk430d1.5	yk430d1.3	III: 3814920-3815248,3815316-3815346; 3813662-3813900	R13G10	R13G10.1	dpy-27	Structural maintenance of chromosome 4 (Chromosome-associated protein C) (Chromosome assembly protein XCAP-C) (1e-145)	Structural maintenance of chromosome protein SMC, C-terminal / SMC protein, N terminal; SMC protein, N-terminal / ABC transporter	reproduction / nuclear chromosome / larval development (sensu Nematoda) / ATP-binding cassette (ABC) transporter activity / ATP binding / nucleus / transport / chromosome segregation / locomotory behavior / embryonic development (sensu Animalia) / membrane / oviposition / transcription regulator activity / growth / positive regulation of growth rate / positive regulation of body size / dosage com…
126	9763	2.13412	2.16489	0.918196	1.20584	1.06202	yk542g10	yk542g10.5	yk542g10.3	IV: 10162264-10162316,10162368-10162647,10162696-10162722; 10163954-10164089,10164141-10164304	T14G10	T14G10.1	pps-1	adenosine 5'-phosphosulfate kinase/ATP sulfurylase 2 (0.0)	Adenylylsulfate kinase / ATP-sulfurylase	sulfate assimilation / sulfate adenylyltransferase (ATP) activity / ATP binding / kinase activity / transferase activity, transferring phosphorus-containing groups
127	6294	2.17914	2.11972	0.948312	1.17542	1.06187	yk611g6	yk611g6.5	yk611g6.3	I: 9479609-9479696,9479881-9480151; 9480329-9480628	F46A9,F30A10	F46A9.5	skr-1	SKP1-like protein ASK10 (2e-59)	Skp1-Skp2 dimerisation / SKP1 component	morphogenesis of an epithelium / embryonic development (sensu Animalia) / positive regulation of growth rate / hermaphrodite genital morphogenesis
128	4008	3.15144	1.46008	1.48057	0.637591	1.05908	yk258d7	yk258d7.5	yk258d7.3	V: 204225-204271,205622-205722,206356-206454,206639-206754; 206713-206780,207864-207980,208031-208146	DC2	DC2.3	-	tandem-repeat galectin Gal9-L1 (2e-24)	Concanavalin A-like lectin/glucanase / Sybindin-like protein / Galectin, galactose-binding lectin
129	9805	2.22647	2.06388	0.979314	1.13691	1.05811	yk577h6	yk577h6.5	yk577h6.3	I: 14865529-14865887; 14864005-14864304	F32A7	F11C3.3	unc-54	skeletal myosin (0.0)	Myosin head (motor domain) / Myosin N-terminal SH3-like domain / Myosin tail	motor activity / ATP binding / myosin
130	10114	2.37974	1.92829	1.07536	1.03887	1.05711	yk556e9	-	yk556e9.3	IV: 14042636-14042789,14042839-14042983	Y37A1B	Y37A1B.7	-
131	937	2.59988	1.76298	1.203	0.909563	1.05628	yk503b2	yk503b2.5	yk503b2.3	X: 12079156-12079460,12080119-12080190; 12076481-12076615,12076667-12076737,12076741-12076803	W03G11,C15A7	W03G11.4	-
132	4017	2.4195	1.89129	1.09926	1.01092	1.05509	yk295e11	yk295e11.5	yk295e11.3	X: 5499526-5499710,5499771-5499942; 5496027-5496204	T23F2	T23F2.2	-	Golgi coiled coil protein GCC185 (CTCL tumor antigen se1-1) (CLL- associated antigen KW-11) (3e-15)
133	8503	2.27995	2.00653	1.01355	1.09625	1.0549	yk586c8	yk586c8.5	yk586c8.3	II: 7899803-7900161; 7900061-7900360	ZK675	ZK675.1	ptc-1	patched-1 (1e-147)	Patched family / Sterol-sensing 5TM box	larval development (sensu Nematoda) / locomotory behavior / hedgehog receptor activity / embryonic development (sensu Animalia) / membrane / oviposition / growth
134	838	2.34286	1.94188	1.05282	1.049	1.05091	yk367c9	yk367c9.5	yk367c9.3	V: 12501151-12501204,12501253-12501403,12501459-12501493; 12505884-12505968,12506015-12506229	W04D2,T28H10	W04D2.6	-	S164 (1e-31)	RNA-binding region RNP-1 (RNA recognition motif) / Splicing factor PWI	larval development (sensu Nematoda) / nucleic acid binding / mRNA splicing / physiological processes / locomotory behavior / oviposition / growth / positive regulation of growth rate
135	716	3.26336	1.38429	1.53091	0.560692	1.0458	yk185c2	yk185c2.5	yk185c2.3	II: 5660227-5660293,5660354-5660509,5660560-5660643,5660741-5660795; 5659915-5660090,5660142-5660265	C25H3	C25H3.12	-
136	4183	2.2845	1.96968	1.01643	1.06951	1.04297	yk498a11	yk498a11.5	yk498a11.3	III: 8828909-8829010,8829058-8829172; 8827309-8827556,8827943-8827994	F44E2	F44E2.3	-	Sequence 10765 from Patent EP1074617 (1e-12)
137	9598	2.18791	2.05313	0.954105	1.12937	1.04174	yk202e10	-	yk202e10.3	3'EST_unmapped_to_genome
138	6326	2.2652	1.97713	1.00419	1.07496	1.03958	yk187e11	-	yk187e11.3	3'EST_unmapped_to_genome
139	6939	1.99726	2.22145	0.822573	1.24305	1.03281	yk604f3	yk604f3.5	yk604f3.3	III: 472317-472409,472457-472611,472661-472743,473093-473138; 475113-475290	F10C5	F10C5.2	-	Mus musculus 7 days embryo nullipotent stem cell CRL-2070 NE cDNA, RIKEN full-length enriched library, clone:G430067F12 product:hypothetical protein, full insert sequence (3e-27)	Binding-protein-dependent transport systems inner membrane component	transporter activity / transport / membrane
140	5193	2.65733	1.66296	1.23453	0.825303	1.02992	yk532a11	yk532a11.5	yk532a11.3	III: 10906315-10906356,10907425-10907536,10907607-10907820,10908154-10908158; 10907901-10907987,10908475-10908687	M142	M142.1	unc-119	Unc119c (4e-65)	GMP-PDE, delta subunit / Immunoglobulin-like	feeding behavior / chemosensory behavior / axon / negative regulation of axon extension / locomotion
141	9450	2.6381	1.67402	1.22406	0.834866	1.02946	yk539e10	yk539e10.5	yk539e10.3	X: 11060661-11060731,11060774-11060910,11061178-11061311,11061361-11061379; 11061421-11061719	W04G3	W04G3.1	-
142	9842	2.19734	2.0068	0.960314	1.09644	1.02838	yk595d11	-	yk595d11.3	II: 7662693-7662834,7662885-7663042	F18A1	F18A1.7	-			embryonic development (sensu Animalia)
143	4565	3.28897	1.34013	1.54219	0.51392	1.02805	yk122b3	-	yk122b3.3	V: 20276775-20276975,20277804-20277890	ZC15	ZC15.8	pqn-94			regulation of protein activity, epigenetic
144	10195	2.2382	1.96685	0.986895	1.06744	1.02717	yk663e8	yk663e8.5	yk663e8.3	II: 9260717-9260863,9261125-9261251,9261786-9261870; 9259020-9259318	C01G6	C01G6.1	-	aquaporin (8e-52)	Major intrinsic protein; MIP family	transporter activity / transport / membrane
145	5100	1.88848	2.32647	0.741778	1.30969	1.02573	yk432e1	-	yk432e1.3	III: 10506021-10506203,10506260-10506376	F43D9	F43D9.4	sip-1	heat shock protein 20 (6e-29)	Heat shock protein Hsp20 / Alpha crystallin / HSP20-like chaperone
146	7189	2.93967	1.49323	1.38021	0.669985	1.0251	yk560e1	yk560e1.5	yk560e1.3	X: 5114139-5114287,5114341-5114550; 5112954-5113253	C42D8	C42D8.8	apl-1	binding protein (3e-51)	Amyloidogenic glycoprotein / Amyloid A4 extracellular region	locomotory behavior / osmoregulation / positive regulation of locomotion
147	3048	2.44036	1.79398	1.11165	0.934712	1.02318	yk309b5	yk309b5.5	yk309b5.3	IV: 9770235-9770438; 9770222-9770374	T13F2	T13F2.11	msp-78	major sperm protein 2 (1e-61)	PapD-like / Major sperm protein (MSP) domain	structural molecule activity
148	10064	2.54831	1.7064	1.17409	0.862504	1.0183	yk540g6	yk540g6.5	yk540g6.3	III: 11694605-11694965; 11694648-11694935	Y41C4A
149	1539	4.09093	1.06142	1.85698	0.177538	1.01726	yk442c10	yk442c10.5	yk442c10.3	II: 7229083-7229306,7229724-7229872; 7230123-7230155,7230205-7230471	F32A5	F32A5.4	-	Aspartyl protease inhibitor precursor (Tco-API-1) (1e-51)
150	3028	2.29721	1.88918	1.02444	1.00931	1.01688	yk314a12	-	yk314a12.3	I: 7385011-7385310	F07A5	F07A5.7	unc-15	Paramyosin (0.0)	Myosin tail	hydrolase activity, hydrolyzing O-glycosyl compounds / carbohydrate metabolism / locomotory behavior / oviposition / locomotion
151	4042	2.25771	1.91656	0.999416	1.03007	1.01474	yk329g1	yk329g1.5	yk329g1.3	I: 9730786-9730873,9730924-9731043,9731154-9731237,9731302-9731384; 9731302-9731395,9731440-9731518,9731896-9732008	C16C2	C16C2.2	eat-16	Regulator of G-protein signaling 7 (RGS7) (7e-65)	Pleckstrin putative G-protein interacting domain / Winged helix DNA-binding / G-protein, gamma subunit / Regulator of G protein	heterotrimeric G-protein GTPase activity / signal transducer activity / heterotrimeric G-protein complex / G-protein coupled receptor protein signaling pathway / intracellular signaling cascade
152	3703	1.4832	2.91464	0.393271	1.63486	1.01407	yk312e7	yk312e7.5	yk312e7.3	I: 6852295-6852652; 6852779-6852862,6852915-6853130	H27M09	H27M09.4	col-59	cuticular collagen (6e-30)	Collagen triple helix repeat / Nematode cuticle collagen, N-terminal	larval development (sensu Nematoda) / physiological processes / embryonic development (sensu Animalia) / positive regulation of body size
153	8913	2.26088	1.91186	1.00144	1.02652	1.01398	yk95c11	yk95c11.5	yk95c11.3	V: 18511451-18511595,18511649-18511729,18512702-18512834; 18515027-18515206	Y51A2D	Y51A2D.1	-	cysteine proteinase (4e-27)	Papain cysteine protease (C1); Peptidase C1A, papain	proteolysis and peptidolysis / cysteine-type peptidase activity
154	8134	2.24085	1.92607	0.988601	1.03721	1.0129	yk534b1	yk534b1.5	yk534b1.3	I: 9859308-9859461,9859603-9859827; 9858136-9858424	K10C3	K10C3.2	-		cAMP-regulated phosphoprotein/endosulfine conserved region
155	8595	2.21999	1.93414	0.975106	1.04324	1.00917	yk53b1	yk53b1.5	yk53b1.3	X: 16617259-16617589,16617793-16617798; 16617261-16617569	C06G1
156	1087	2.32032	1.84972	1.03888	0.978854	1.00887	yk279a2	yk279a2.5	yk279a2.3	X: 4677507-4677666,4677736-4677902,4677958-4677987; 4677386-4677666,4677736-4677753	K02G10	K02G10.4	flp-11	FMRFamide-like peptide 11a [C.elegans] (1e-46)
157	1944	3.23755	1.32386	1.51945	0.496297	1.00788	yk486h11	yk486h11.5	yk486h11.3	X: 481463-481614,482565-482653,482749-482857; 485980-486085,486131-486254,486368-486437	F38G1	F38G1.1	che-2	Similar to G-beta-repeats (1e-117)	G-protein beta WD-40 repeat	structural molecule activity / cilium / chemotaxis / dauer larval development (sensu Nematoda) / cilium biogenesis	+
158	5220	2.18858	1.95803	0.954547	1.06095	1.00775	yk529g2	yk529g2.5	yk529g2.3	II: 6680069-6680163,6680243-6680424,6680583-6680664; 6682463-6682609,6682661-6682771,6682820-6682861	C18H9	C18H9.8	-	capillary morphogenesis protein-1 (1e-36)
159	3700	2.1458	1.99352	0.926069	1.08686	1.00647	yk310e2	yk310e2.5	yk310e2.3	V: 11229483-11229524,11230865-11231065,11231159-11231273; 11228970-11229141,11229192-11229319	T19B10	T19B10.4	pqn-70			regulation of protein activity, epigenetic
160	2066	3.33632	1.2759	1.56281	0.443066	1.00294	yk262e12	yk262e12.5	yk262e12.3	I: 4988848-4988962,4989008-4989193,4989347-4989404; 4986954-4987253	W03G9	W03G9.7	-			embryonic development (sensu Animalia)
161	4518	2.69806	1.57572	1.25648	0.747556	1.00202	yk492a5	yk492a5.5	yk492a5.3	V: 1233986-1234026,1234739-1234846,1235032-1235242; 1223791-1223968,1224766-1224865,1224913-1224934	C39F7	C39F7.2	-	tripartite motif protein 9 (1e-142)	Fibronectin, type III / B-box, C-terminal / B302, (SPRY)-like / Zn-finger, RING / SPla/RYanodine receptor SPRY / Fibronectin, type III-like fold / Zn-finger, B-box	intracellular / zinc ion binding
162	94	2.40931	1.76302	1.09317	0.909593	1.00138	yk274f5	yk274f5.5	yk274f5.3	I: 6209681-6209937,6210023-6210124; 6208930-6209225	T05E7	T05E7.5	-	Myo18a protein (1e-12)
163	6536	2.16304	1.95833	0.937612	1.06118	0.999394	yk558g5	yk558g5.5	yk558g5.3	X: 9705574-9705602,9707292-9707357,9707564-9707828; 9707898-9707907,9707953-9708031,9708215-9708425	F15G9	F15G9.1	-
164	5090	3.64331	1.16126	1.6898	0.307235	0.998519	yk410f8	yk410f8.5	yk410f8.3	II: 5158393-5158399,5158571-5158937; 5158644-5158937	F58A6	F58A6.9	-	major sperm protein (2e-35)	PapD-like / Major sperm protein (MSP) domain	structural molecule activity
165	804	2.91506	1.45095	1.36808	0.62855	0.998315	yk342e7	yk342e7.5	yk342e7.3	I: 11084435-11084676,11085531-11085661; 11083883-11084176	W02B9	W02B9.1	hmr-1	Neural-cadherin precursor (Cadherin-N protein) (DN-cadherin) (1e-116) / DN-cadherin (0.0)	Calcium-binding EF-hand / EGF-like domain / EGF-like domain, subtype 2 / Cadherin cytoplasmic region / Concanavalin A-like lectin/glucanase / Cadherin / Laminin G / Type I EGF / Aspartic acid and asparagine hydroxylation site	reproduction / calcium ion binding / cell-cell adherens junction / cytoskeletal anchoring / homophilic cell adhesion / locomotory behavior / embryonic development (sensu Animalia) / embryonic morphogenesis / membrane / cytoskeletal anchoring activity / cell migration / positive regulation of body size / post-embryonic body morphogenesis
166	2801	1.9748	2.13881	0.806262	1.18836	0.99731	yk393f1	-	yk393f1.3	II: 1753514-1753539,1753546-1753591,1753594-1753803	F36H5	F36H5.11	-	hypothetical protein C08F1.3 [C.elegans] (2e-44)
167	304	3.61308	1.16208	1.67778	0.308258	0.993021	yk505g3	yk505g3.5	yk505g3.3	I: 9580203-9580280,9580328-9580468,9580532-9580647,9582201-9582239; 9573515-9573629,9574100-9574195,9574746-9574790,9574969-9575012	C36F7	C36F7.4	rig-5	REGA-1 protein (1e-14)	Immunoglobulin-like / Immunoglobulin subtype
168	2154	2.86555	1.46317	1.34337	0.640649	0.992008	yk387d7	yk387d7.5	yk387d7.3	IV: 4994333-4994707; 4994379-4994677	E03H12	E03H12.10	ssp-9	MSP-domain protein 1 (3e-21)	PapD-like / Major sperm protein (MSP) domain	structural molecule activity
169	7502	2.11556	1.97958	0.905597	1.07674	0.991169	yk540b4	yk540b4.5	yk540b4.3	X: 12201612-12201669,12203003-12203300; 12199643-12199942	C23H4	C23H4.1	cab-1	neural proliferation differentiation control-1 protein (7e-11)		cell / regulation of synapse
170	6607	1.98911	2.09011	0.816678	1.15513	0.985904	yk606e3	yk606e3.5	yk606e3.3	X: 7224006-7224158,7225388-7225534,7225713-7225767; 7226410-7226709	ZK867	ZK867.1	-	AP4 protein (2e-12)	Zn-finger, C2H2 type
171	5087	3.08983	1.3393	1.45208	0.513023	0.982553	yk409f8	yk409f8.5	yk409f8.3	II: 5194337-5194712; 5194400-5194699	C34F11	C34F11.6	msp-49	major sperm protein 2 (7e-61)	PapD-like / Major sperm protein (MSP) domain	structural molecule activity
172	6857	2.14619	1.92574	0.926329	1.03696	0.981645	yk539h4	yk539h4.5	yk539h4.3	IV: 7716931-7716937,7717357-7717454,7717606-7717860; 7714222-7714520	F33D4	F33D4.6	-
173	10113	1.88903	2.18772	0.742203	1.22098	0.981591	yk556g12	yk556g12.5	yk556g12.3	5':3'-inconsistency
174	264	3.83366	1.0745	1.76328	0.195211	0.979245	yk442g2	yk442g2.5	yk442g2.3	II: 5797876-5798251; 5797931-5798229	K05F1	K05F1.2	msp-142	major sperm protein 2 (1e-61)	PapD-like / Major sperm protein (MSP) domain	structural molecule activity
175	189	1.34819	3.0476	0.255578	1.69922	0.9774	yk367e3	yk367e3.5	yk367e3.3	V: 11832195-11832314; 11833392-11833446,11833494-11833738	D2023	D2023.7	col-158	Cuticle collagen lon-3 precursor [C.elegans] (2e-19)	Collagen triple helix repeat / Nematode cuticle collagen, N-terminal / Protein prenyltransferase, alpha subunit	protein prenyltransferase activity / embryonic development (sensu Animalia) / protein amino acid prenylation
176	2242	3.12129	1.3155	1.4667	0.487164	0.976931	yk498e1	yk498e1.5	yk498e1.3	III: 1558848-1558897,1558948-1559032,1559099-1559239,1560204-1560287; 1569755-1569924,1569933-1570012	Y67D2	Y67D2.2	-	ubiquitin specific protease 30 (8e-36)	Peptidase C19, ubiquitin carboxyl-terminal hydrolase family 2; Ubiquitin thiolesterase, family 2	larval development (sensu Nematoda) / cysteine-type endopeptidase activity / ubiquitin thiolesterase activity / ubiquitin-dependent protein catabolism / physiological processes / embryonic development (sensu Animalia)
177	9831	1.91369	2.1435	0.760908	1.19152	0.976213	yk607g4	yk607g4.5	yk607g4.3	I: 9780123-9780273,9780322-9780452,9780500-9780578; 9779171-9779470	F26E4	F26E4.4	-			larval development (sensu Nematoda) / embryonic development (sensu Animalia) / growth
178	2956	2.37972	1.72039	1.07534	0.874288	0.974816	yk202e10	-	yk202e10.3	3'EST_unmapped_to_genome
179	6847	2.20968	1.85127	0.968389	0.98006	0.974225	yk539d6	yk539d6.5	yk539d6.3	V: 11349220-11349579; 11347486-11347619,11347700-11347803,11348116-11348177	T02E9	T02E9.2	grl-7	Ground-like (grd related) protein 12 [C.elegans] (9e-16)	Protein of unknown function DUF398
180	6503	2.08136	1.96284	0.882081	1.06449	0.973287	yk544f12	yk544f12.5	yk544f12.3	III: 222964-222992,223054-223133,223190-223439; 226971-227000,227388-227479,227525-227573,228615-228743	Y50D7A	Y50D7A.6	klp-20	minesin-like protein (0.0)	Kinesin, motor region	motor activity / ATP binding / microtubule associated complex
181	110	2.49828	1.63485	1.14549	0.800709	0.973098	yk308h4	yk308h4.5	yk308h4.3	I: 5655076-5655269,5655319-5655481; 5654991-5655269,5655319-5655335	F55F8	F55F8.4	-	CBF1 interacting corepressor (8e-45)		gastrulation (sensu Protostomia) / larval development (sensu Nematoda) / embryonic development (sensu Animalia) / embryonic morphogenesis / growth
182	5080	3.14005	1.3007	1.47534	0.470834	0.973089	yk408b10	yk408b10.5	yk408b10.3	V: 13704636-13704991; 13705554-13705854	T01D3	T01D3.1	-	teneurin-2 (6e-29)	EGF-like domain / EGF-like domain, subtype 2 / Cadherin / Parallel beta-helix repeat / Carbohydrate binding and sugar hydrolysis / Type I EGF	embryonic development (sensu Animalia)
183	9863	1.91088	2.13491	0.758792	1.18572	0.972257	yk607b12	yk607b12.5	yk607b12.3	III: 9354556-9354695,9354743-9354860,9355205-9355305; 9347779-9348077	K04H4	K04H4.2	-	tenascin-X precursor (7e-18)	CC domain / Chitin binding Peritrophin-A	larval development (sensu Nematoda) / extracellular / chitin metabolism / locomotory behavior / chitin binding / growth
184	9397	2.23778	1.81989	0.986621	0.955396	0.971008	yk517a9	yk517a9.5	yk517a9.3	V: 20826188-20826497,20826828-20826877; 20825831-20826119,20826166-20826176	T03D8	T03D8.3	-	secretory granule neuroendocrine protein (2e-22)	Neuroendocrine 7B2 precursor
185	5161	2.03788	1.99092	0.851626	1.08498	0.968305	yk492f3	yk492f3.5	yk492f3.3	III: 4489351-4489577,4489630-4489762; 4490944-4490992,4491040-4491290	C07G2				Chitin binding Peritrophin-A
186	4467	1.98644	2.0417	0.814737	1.12132	0.968028	yk460h9	yk460h9.5	yk460h9.3	I: 6981271-6981494,6981542-6981653,6981704-6981740; 6980295-6980594	C30F12	C30F12.4	-
187	9597	1.81508	2.2315	0.68459	1.24956	0.967076	yk202g2	yk202g2.5	yk202g2.3	IV: 5652624-5652662,5653339-5653491,5653545-5653726; 5651141-5651407	T19E7,B0547	T19E7.2	skn-1	Skn-1 protein [C.elegans] (0.0) / skn-1 [C.elegans] (0.0)	Basic-leucine zipper (bZIP) transcription factor / Eukaryotic transcription factor, DNA-binding	DNA binding / nucleus / regulation of transcription, DNA-dependent / embryonic development (sensu Animalia)
188	6582	1.76858	2.28877	0.647144	1.28612	0.966634	yk596g1	yk596g1.5	yk596g1.3	III: 9081745-9082103; 9081976-9082239,9082312-9082347	F02A9	F02A9.3	far-2	fatty acid and retinol-binding protein 1 (1e-31)	Nematode fatty acid retinoid binding	fatty acid binding / retinol binding		+
189	3418	3.84148	1.04867	1.76622	0.160115	0.963167	yk335g1	-	yk335g1.3	II: 5417811-5418002,5418250-5418339,5418342-5418350	EEED8	EEED8.2	-		Cytosolic fatty-acid binding protein	binding / transport / lipid binding
190	7241	1.7687	2.27295	0.647243	1.27611	0.961679	yk607h5	yk607h5.5	yk607h5.3	MtDNA: 10442-10809; 10987-11286
191	9605	2.01433	1.98984	0.834851	1.0842	0.959524	yk274f5	yk274f5.5	yk274f5.3	I: 6209681-6209937,6210023-6210124; 6208930-6209225	T05E7	T05E7.5	-	Myo18a protein (1e-12)
192	4353	1.82786	2.18282	0.694712	1.21774	0.956228	yk291b9	yk291b9.5	yk291b9.3	IV: 4663701-4664039,4664094-4664112; 4664786-4664831,4664882-4665135	F29B9	F29B9.2	-	LOC398683 protein (2e-65)	Cupin domain / Transcription factor jumonji, jmjC / Zn-finger-like, PHD finger	DNA binding / regulation of transcription, DNA-dependent
193	6254	2.28794	1.74184	1.0186	0.892162	0.955383	yk603d7	yk603d7.5	yk603d7.3	IV: 13892914-13893273; 13893594-13893893	F14E12
194	7270	2.03366	1.95692	0.848633	1.06014	0.954385	yk607e10	yk607e10.5	yk607e10.3	II: 11545601-11545749,11545955-11546164; 11546887-11547186	F54D5	F54D5.8	dnj-13	heat shock protein 40-like (1e-56)	Heat shock protein DnaJ / Chaperone DnaJ, C-terminal / Heat shock protein DnaJ, N-terminal / HSP40/DnaJ peptide-binding	chaperone activity
195	8183	1.84763	2.15146	0.710232	1.19686	0.953548	yk589h1	yk589h1.5	yk589h1.3	I: 14632621-14632700,14632994-14633127,14633317-14633475; 14629287-14629586	Y105E8B	Y105E8B.1	lev-11	fusion protein from strain BTA 1684 (2e-62)	Tropomyosin			+
196	6301	2.05953	1.9287	0.866871	1.03918	0.953025	yk618h4	yk618h4.5	-	X: 4324681-4325039/ X: 4332318-4332676	C24A8/C24A8
197	9794	2.2488	1.76444	0.993708	0.910761	0.952235	yk576f9	yk576f9.5	yk576f9.3	IV: 8185643-8185707,8185754-8185805,8186510-8186751; 8188495-8188794	C07G1	C07G1.3	pct-1	PCTAIRE protein kinase 2 (1e-147)	Serine/threonine protein kinase, active site / Serine/threonine protein kinase; Serine/Threonine protein kinase / Eukaryotic protein kinase; Protein kinase / Tyrosine protein kinase	protein kinase activity / protein serine/threonine kinase activity / protein-tyrosine kinase activity / ATP binding / protein amino acid phosphorylation
198	3521	2.87079	1.38164	1.346	0.557925	0.951964	yk473d1	yk473d1.5	yk473d1.3	III: 1626654-1626759,1629398-1629552,1629868-1629965; 1636109-1636130,1636139-1636348,1637173-1637234	Y22D7AL	Y22D7AL.4	-
199	2626	2.94815	1.343	1.38436	0.517009	0.950686	yk64c8	yk64c8.5	yk64c8.3	V: 17540270-17540462,17540514-17540606,17540866-17540939; 17538191-17538369	C18D4	C18D4.6	-	Hypothetical protein F31E9.6 [C.elegans] (1e-155)
200	6855	2.26686	1.74079	1.00525	0.891293	0.948271	yk540b2	yk540b2.5	yk540b2.3	III: 9709253-9709612; 9709904-9710083	C07A9	C07A9.3	tlk-1	TLK2 protein (1e-149)	Serine/threonine protein kinase, active site / Serine/threonine protein kinase; Serine/Threonine protein kinase / Eukaryotic protein kinase; Protein kinase	protein kinase activity / protein serine/threonine kinase activity / protein-tyrosine kinase activity / ATP binding / protein amino acid phosphorylation / embryonic development (sensu Animalia) / regulation of protein activity, epigenetic
201	5061	2.56944	1.53427	1.18601	0.709102	0.947555	yk381d1	yk381d1.5	yk381d1.3	IV: 9766759-9767112; 9766807-9767106	T13F2	T13F2.10	msp-79	major sperm protein 2 (4e-61)	PapD-like / Major sperm protein (MSP) domain	structural molecule activity
202	1277	2.41576	1.6242	1.09703	0.791275	0.944152	yk511b4	yk511b4.5	yk511b4.3	X: 8147648-8147752,8147804-8147923,8147971-8148111; 8148098-8148153,8148203-8148279,8148360-8148526	C02B8	C02B8.1	-	cyclin A homolog [C.elegans] (2e-29)
203	7311	1.74132	2.25296	0.624735	1.26337	0.944054	yk374f3	yk374f3.5	yk374f3.3	IV: 8229235-8229318,8231509-8231784; 8226390-8226688	T09A12	T09A12.4	nhr-66	hepatocyte nuclear factor 4 (2e-15)	Ligand-binding domain of nuclear hormone receptor / Steroid nuclear receptor, ligand-binding / Zn-finger, C4-type steroid receptor	DNA binding / transcription factor activity / steroid hormone receptor activity / ligand-dependent nuclear receptor activity / nucleus / regulation of transcription, DNA-dependent
204	9091	2.11382	1.855	0.904407	0.982964	0.943685	yk544e6	yk544e6.5	yk544e6.3	II: 4014933-4015075,4015242-4015366,4015633-4015704; 4015694-4015993	K07D4	K07D4.7	-	Ngef protein (2e-83)	Pleckstrin-like / DH domain / SH3
205	9413	2.31033	1.69642	1.03266	0.854038	0.943347	yk519h4	yk519h4.5	yk519h4.3	I: 840053-840093,840141-840458; 841338-841581,841625-841680	ZC123	ZC123.1	-
206	8556	1.86877	2.0971	0.726644	1.15994	0.943294	yk608b2	yk608b2.5	yk608b2.3	III: 7103485-7103798,7103842-7103887; 7102089-7102362,7102365-7102369	B0280	B0280.5	-	Hypothetical protein R02F2.4 [C.elegans] (3e-74)	Aggrecan proteoglycan core protein repeat / Chitin binding Peritrophin-A	extracellular / extracellular matrix / chitin metabolism / chitin binding
207	1385	1.30845	2.98128	0.212417	1.66748	0.939949	yk223f8	yk223f8.5	yk223f8.3	IV: 4235630-4235709,4235768-4236060; 4236294-4236422,4236473-4236643	F30B5	F30B5.1	dpy-13	cuticle preprocollagen (3e-23)	Collagen triple helix repeat / Nematode cuticle collagen, N-terminal	locomotory behavior / positive regulation of body size / post-embryonic body morphogenesis
208	4972	2.76116	1.41167	1.28983	0.588953	0.93939	yk293d12	yk293d12.5	yk293d12.3	III: 10813336-10813480,10813536-10813770; 10812423-10812721	K11D9	K11D9.2	sca-1	sarco(endo)plasmic reticulum-type calcium ATPase (0.0)	Cation transporting ATPase, C-terminal / Calcium ATPase / Cation transporting ATPase, N terminal; Cation transporting ATPase, N-terminal / haloacid dehalogenase-like hydrolase; Haloacid dehalogenase-like hydrolase / E1-E2 ATPase-associated region / Endoplasmic reticulum targeting sequence / ATPase, E1-E2 type	reproduction / larval development (sensu Nematoda) / calcium-transporting ATPase activity / ATP binding / endoplasmic reticulum / cation transport / calcium ion transport / calcium ion homeostasis / physiological processes / metabolism / embryonic development (sensu Animalia) / embryonic morphogenesis / ATPase activity, coupled to transmembrane movement of ions, phosphorylative mechanism / membra…
209	10115	2.15705	1.80473	0.933611	0.943327	0.938469	yk556d9	yk556d9.5	yk556d9.3	II: 13236823-13237198; 13236870-13237169	F15D4	F15D4.8	-
210	4694	2.16838	1.79476	0.941174	0.935341	0.938257	yk333e4	yk333e4.5	yk333e4.3	III: 9052171-9052278,9052323-9052423,9053530-9053686; 9051568-9051867	R107	R107.5	-
211	3286	2.30821	1.68306	1.03133	0.842635	0.93698	yk124d5	yk124d5.5	yk124d5.3	IV: 2989029-2989069,2989133-2989298,2991816-2991965; 2986107-2986439	Y54G2A	Y54G2A.26	-
212	3361	2.81396	1.3803	1.31716	0.556531	0.936843	yk271b11	yk271b11.5	yk271b11.3	V: 15676822-15677053,15677107-15677217,15677265-15677280; 15682376-15682382,15682386-15682576,15682581-15682592	K06B4	K06B4.1	nhr-51	retinoid X receptor (3e-19)	Ligand-binding domain of nuclear hormone receptor / Steroid nuclear receptor, ligand-binding / Cytochrome c heme-binding site / Zn-finger, C4-type steroid receptor	transcription factor activity / steroid hormone receptor activity / electron transporter activity / nucleus / electron transport / regulation of transcription, DNA-dependent / physiological processes
213	9829	1.87942	2.06454	0.734844	1.13737	0.936107	yk607h10	yk607h10.5	yk607h10.3	X: 6935714-6935810,6935960-6936049,6936099-6936200,6936494-6936561; 6938621-6938915	C16E9	C16E9.2	-	Homo sapiens cDNA FLJ42657 fis, clone BRALZ2011796 (2e-54)
214	919	3.12561	1.23213	1.46869	0.392708	0.930699	yk473b7	yk473b7.5	yk473b7.3	IV: 16381521-16381759,16382035-16382172; 16381418-16381717	Y7A9D	Y7A9D.1	-
215	2537	3.12615	1.22945	1.46894	0.389563	0.929253	yk431g12	yk431g12.5	yk431g12.3	X: 5920246-5920452; 5920230-5920386	Y23B4A	Y23B4A.2	-
216	5201	1.79743	2.13668	0.670492	1.18692	0.928707	yk532h11	yk532h11.5	yk532h11.3	V: 12067498-12067507,12067555-12067773,12067825-12067976; 12066085-12066272,12066410-12066521	R07B7	R07B7.3	pqn-53			regulation of protein activity, epigenetic
217	6275	2.23006	1.71968	0.981635	0.873687	0.927661	yk601b11	yk601b11.5	yk601b11.3	I: 5572425-5572684,5572803-5572902; 5571867-5572164	M01E11	M01E11.5	cey-3	Y-box factor homolog (APY1) (2e-22)	Nucleic acid-binding OB-fold / Cold-shock DNA-binding domain	DNA binding / mitochondrion / regulation of transcription, DNA-dependent
218	3808	2.90117	1.32102	1.36119	0.493206	0.927199	yk453f3	yk453f3.5	yk453f3.3	I: 4298449-4298726,4299900-4299980; 4301876-4302175	Y47D9A	Y47D9A.2	-	putative NLI-interacting factor (3e-52)	NLI interacting factor
219	9123	1.88944	2.0273	0.742516	1.1111	0.926811	yk543d12	yk543d12.5	yk543d12.3	V: 5844272-5844630; 5841623-5841922	F26F12	F26F12.3	-	Hypothetical protein Y58A7A.4 [C.elegans] (1e-17) / protein F14F9.4 [C.elegans] (1e-20)
220	4949	2.1472	1.7814	0.927013	0.924563	0.925788	yk210h2	-	yk210h2.3	IV: 4757248-4757497,4757545-4757594	Y17G9B	Y17G9B.8	-	RIKEN cDNA 1700023O11 (4e-38)	Protein of unknown function DUF1325
221	9830	1.8118	2.11073	0.681976	1.16929	0.925633	yk607g6	yk607g6.5	yk607g6.3	II: 3053879-3053954,3054012-3054297; 3052668-3052833,3052885-3053018	B0454	B0454.9	-	Hypothetical protein C06C3.8 [C.elegans] (2e-60)	Protein of unknown function DUF278
222	10260	1.68356	2.27087	0.576065	1.2748	0.925431	yk368g2	yk368g2.5	yk368g2.3	V: 16428095-16428130,16428177-16428277,16428331-16428555,16428601-16428612; 16427490-16427580,16427626-16427765,16427815-16427883	F26D2	F26D2.10	-	hypothetical protein F36D3.5 [C.elegans] (0.0)	Protein of unknown function WSN / BRCT; BRCT domain / Ankyrin	intracellular
223	4809	2.42455	1.57506	1.10227	0.746952	0.924611	yk462h7	yk462h7.5	yk462h7.3	I: 3368100-3368307,3368372-3368522; 3367723-3367900,3367951-3368072	W05F2	W05F2.3	-
224	7847	1.83964	2.07395	0.703979	1.14393	0.923954	yk566e2	yk566e2.5	yk566e2.3	X: 2074455-2074532,2074590-2074703,2074751-2074903,2074952-2074981; 2075569-2075865	F49H12	F49H12.5	-	endoplasmic reticulum thioredoxin superfamily member, 18 kDa (4e-17)	Thioredoxin domain 2 / Endoplasmic reticulum targeting sequence	electron transporter activity / electron transport
225	4973	3.7533	1.0161	1.73271	0.114597	0.923656	yk293b6	-	yk293b6.3	II: 14907048-14907313,14907319-14907344	R03C1	R03C1.3	cog-1	GTX (2e-21)	Helix-turn-helix motif, lambda-like repressor / Homeodomain-like / Homeobox	transcription factor activity / nucleus / regulation of transcription, DNA-dependent
226	2961	2.28911	1.65739	1.01934	0.82046	0.9199	yk133d5	yk133d5.5	yk133d5.3	II: 6638344-6638404,6638454-6638682,6638726-6638773; 6637094-6637403	T19D12	T19D12.6	-	agrin (2e-21)	EGF-like domain / Concanavalin A-like lectin/glucanase / Laminin G
227	7237	2.12827	1.78074	0.914233	0.924029	0.919131	yk608b12	yk608b12.5	yk608b12.3	V: 14832622-14832699,14832756-14832906,14833350-14833480; 14831839-14832137	W06A7	W06A7.3	ret-1	RTN4-M (2e-26)	Reticulon	molecular_function unknown / endoplasmic reticulum
228	4990	2.65169	1.42725	1.23147	0.604785	0.918125	yk286c8	yk286c8.5	yk286c8.3	II: 5784149-5784292,5784902-5785036,5785080-5785173; 5787260-5787559	K05F1	K05F1.6	-	putative organic cation transporter (7e-53)	Sugar transporter superfamily / General substrate transporter / Major facilitator superfamily	transporter activity / transport / membrane
229	10207	1.67601	2.25283	0.569588	1.26329	0.916437	yk678a7	yk678a7.5	yk678a7.3	X: 16602364-16602603; 16602397-16602613	F59C12
230	321	2.01661	1.86604	0.836488	0.991529	0.914008	yk500h5	yk500h5.5	yk500h5.3	III: 9456533-9456609,9457098-9457198,9458994-9459108,9459162-9459222; 9462488-9462787	B0464	B0464.5	spk-1	serine/arginine-rich protein specific kinase 1 (2e-73) / muscle-specific serine kinase 1 (1e-135)	Serine/threonine protein kinase, active site / Eukaryotic protein kinase; Protein kinase	protein kinase activity / protein serine/threonine kinase activity / protein-tyrosine kinase activity / ATP binding / protein amino acid phosphorylation / embryonic development (sensu Animalia)
231	1662	2.16196	1.72967	0.936892	0.882048	0.90947	yk158g3	yk158g3.5	yk158g3.3	II: 5352085-5352142,5352191-5352351,5352397-5352521,5352524-5352547; 5353310-5353606	F09E5	F09E5.7	-
232	3986	1.62165	2.30449	0.522014	1.296	0.909006	yk265g6	yk265g6.5	yk265g6.3	V: 17663993-17664351; 17662962-17663260	F59A1	F59A1.10	-	acyl CoA:monoacylglycerol acyltransferase 2 (7e-72)	Diacylglycerol acyltransferase
233	541	3.23955	1.15045	1.52035	0.293742	0.907044	yk426d11	yk426d11.5	yk426d11.3	I: 7481835-7482065,7482118-7482261; 7481009-7481270,7481501-7481533	T28F4	T28F4.1	-
234	3332	2.36428	1.57627	1.06595	0.748065	0.90701	yk273c9	yk273c9.5	yk273c9.3	III: 7197430-7197448,7197495-7197585,7197627-7197730,7197781-7197875,7197918-7197967; 7196211-7196424,7196481-7196566	F37C12	F37C12.13	-	Exosome complex exonuclease RRP45 (EC 3.1.13.-) (Polymyositis/scleroderma autoantigen 1) (Autoantigen PM/Scl 1) (Polymyositis/scleroderma autoantigen 75 kDa) (PM/Scl-75) (P75 polymyositis-scleroderma overlap syndrome associated autoantigen) (1e-54)	3' exoribonuclease	reproduction / 3'-5' exoribonuclease activity / larval development (sensu Nematoda) / RNA binding / RNA processing / embryonic development (sensu Animalia) / growth / positive regulation of growth rate
235	7010	1.67876	2.21567	0.571949	1.23929	0.905622	yk353f2	-	yk353f2.3	IV: 12055293-12055330,12055379-12055498,12055508-12055639	K08E4	K08E4.1	spt-5	suppressor of Ty 5 homolog (0.0)	KOW (Kyrpides, Ouzounis, Woese) motif / KOW / NGN / Supt5 repeat	physiological processes / embryonic development (sensu Animalia) / osmoregulation
236	7160	1.87693	1.9785	0.732931	1.07595	0.904443	yk521f3	yk521f3.5	yk521f3.3	X: 14821175-14821534; 14819897-14820018,14820110-14820287	T04C10	T04C10.1	mbk-1	MNB (1e-125)	Serine/threonine protein kinase, active site / Serine/threonine protein kinase; Serine/Threonine protein kinase / Eukaryotic protein kinase; Protein kinase	protein kinase activity / protein serine/threonine kinase activity / protein-tyrosine kinase activity / ATP binding / protein amino acid phosphorylation / regulation of protein activity, epigenetic
237	7907	1.91835	1.93531	0.764424	1.04412	0.90427	yk608c12	yk608c12.5	yk608c12.3	X: 593967-594053,594145-594415; 595927-596225	F13C5	F13C5.2	-	transcription factor bdf1 homolog SPCC1450.02 (9e-20)	Bromodomain
238	9104	1.76164	2.09778	0.641475	1.16041	0.900943	yk521b2	yk521b2.5	yk521b2.3	IV: 10934836-10934892,10934945-10935109,10935208-10935211,10935731-10935863; 10934227-10934526	ZK593	ZK593.6	lgg-2	MAP1 light chain 3-like protein 1 (2e-33)	Light chain 3 (LC3)
239	9596	1.98721	1.85959	0.815296	0.98653	0.900913	yk212e11	yk212e11.5	yk212e11.3	IV: 8993109-8993186,8993956-8994038,8994260-8994348,8995089-8995197; 9000395-9000690	C53B4,C53D6	C53B4.8	-	Hypothetical protein F19H8.4 [C.elegans] (2e-57)	Protein of unknown function DUF644
240	523	2.18266	1.69153	0.95064	0.849876	0.900258	yk400a2	yk400a2.5	yk400a2.3	X: 2855923-2856013,2856067-2856266,2857048-2857114; 2853738-2853980,2854033-2854090	F53B3	F53B3.1	-	zinc finger protein (1e-16)	Zn-finger, C2H2 type / Cytochrome c heme-binding site / Inorganic pyrophosphatase	electron transporter activity / electron transport / metabolism / membrane / pyrophosphatase activity / oviposition
241	5947	2.55234	1.44473	1.17637	0.622348	0.89936	yk597g1	yk597g1.5	yk597g1.3	III: 6478912-6479005,6480169-6480433; 6480683-6480689,6480740-6481032	F23F12				Basic-leucine zipper (bZIP) transcription factor
242	305	2.17425	1.69503	0.945071	0.852857	0.898964	yk505f4	yk505f4.5	yk505f4.3	I: 128716-128895,128944-129123; 133471-133501,133509-133736	F53G12	F53G12.5	mex-3	PEM-3 (4e-54)	KH; KH domain / KH domain, type 1; KH, type 1	gastrulation (sensu Protostomia) / nucleic acid binding / embryonic development (sensu Animalia) / embryonic morphogenesis
243	9186	1.75739	2.09539	0.637988	1.15877	0.898379	yk607f5	yk607f5.5	yk607f5.3	V: 10135611-10135672,10135716-10135783,10135867-10136094; 10133049-10133348	C08B6	C08B6.7	-	DMR protein (1e-116)	G-protein beta WD-40 repeat
244	1293	2.10923	1.74546	0.901269	0.895153	0.898211	yk507f10	yk507f10.5	yk507f10.3	III: 9759009-9759045,9759436-9759771; 9759922-9760213	T05G5	T05G5.7	-	BLOCK18 (5e-19)	TPR-like	electron transporter activity / electron transport / embryonic development (sensu Animalia)
245	1699	4.26174	0.862137	1.916	-0.122462	0.896767	yk210d1	yk210d1.5	yk210d1.3	II: 13178360-13178529,13178795-13178913,13181370-13181450; 13175818-13176002,13176051-13176163	W09H1	W09H1.1	-
246	6980	1.75457	2.08295	0.63567	1.15018	0.892924	yk613h9	yk613h9.5	yk613h9.3	X: 14490031-14490292,14490396-14490496; 14490665-14490964	M163	M163.3	his-24	Histone H1-delta (1e-12)	Histone H5 / Histone H1/H5 / Winged helix DNA-binding / Linker histone, N-terminal	nucleosome / DNA binding / nucleus / nucleosome assembly
247	5148	2.08478	1.75039	0.884446	0.899223	0.891834	yk458d7	yk458d7.5	yk458d7.3	II: 14250588-14250813,14250876-14251026; 14250963-14251176,14251180-14251262	Y48B6A	Y48B6A.14	hmg-1.1	high mobility group protein (3e-22)	HMG1/2 (high mobility group) box / High mobility group box	DNA binding / regulation of transcription, DNA-dependent
248	6818	1.96475	1.85473	0.798899	0.982758	0.890828	yk520f9	yk520f9.5	yk520f9.3	X: 5825790-5825867,5825916-5826125,5826187-5826258; 5827336-5827635	F13D11	F13D11.2	hbl-1	Hunchback protein (Fragment) (7e-50)	Zn-finger, C2H2 type	larval development (sensu Nematoda) / physiological processes / locomotory behavior / embryonic development (sensu Animalia) / oviposition / growth / positive regulation of body size / hermaphrodite genital morphogenesis
249	751	2.75156	1.32061	1.2848	0.492758	0.888781	yk226b9	yk226b9.5	yk226b9.3	I: 14863266-14863271,14863760-14863980; 14863830-14864013	F32A7				Myosin head (motor domain) / Proprotein convertase, P domain / Myosin N-terminal SH3-like domain / Peptidase S8 and S53, subtilisin, kexin, sedolisin; Serine proteases, subtilase family / Myosin tail
250	1373	2.27605	1.59636	1.01109	0.76633	0.888708	yk218f9	yk218f9.5	yk218f9.3	III: 5728657-5728996,5729041-5729060; 5729691-5729752,5729804-5730041	B0244	B0244.8	-	low density lipoprotein receptor related protein LRP1B/LRP-DIT (3e-55)	Low density lipoprotein-receptor, class A	reproduction / gametogenesis / embryonic development (sensu Animalia)
251	10102	1.91429	1.89528	0.761363	1.01396	0.887661	yk554h5	yk554h5.5	yk554h5.3	V: 4959592-4959759,4959911-4960115; 4958493-4958790	F26G5	F26G5.9	tam-1		Zn-finger, RING / Zn-finger, ZZ type	regulation of protein activity, epigenetic
252	4564	1.76674	2.05281	0.645644	1.12915	0.887398	yk122c9	yk122c9.5	yk122c9.3	V: 11083639-11083850,11083899-11084066; 11084658-11084679,11084732-11085009	T04C12	T04C12.6	act-1	actin (0.0)	Actin/actin-like / Actin	reproduction / motor activity / structural constituent of cytoskeleton / cytoskeleton / actin filament / muscle development / actin cytoskeleton / actin cytoskeleton organization and biogenesis
253	6617	1.43376	2.52828	0.344353	1.4297	0.887028	yk606g9	yk606g9.5	yk606g9.3	IV: 6294268-6294501,6294724-6294849; 6294841-6295140	Y73B6BL	Y73B6BL.9	hil-2	histone H1 (6e-15)	Histone H5 / Histone H1/H5 / Winged helix DNA-binding / Linker histone, N-terminal	nucleosome / DNA binding / nucleus / nucleosome assembly
254	9105	1.89366	1.8963	0.745728	1.01473	0.880232	yk521a8	-	yk521a8.3	III: 5368986-5369278	Y32H12A	Y32H12A.4	-	inhibitor-2 (2e-15)	Protein phosphatase inhibitor 2 (IPP-2)
255	1029	2.44184	1.47031	1.11252	0.647666	0.880095	yk191e6	yk191e6.5	yk191e6.3	I: 13051060-13051155,13051862-13052017,13052762-13052851; 13053215-13053514	W05B5	W05B5.1	-
256	8824	1.94853	1.83333	0.786939	0.966014	0.876476	yk589b8	yk589b8.5	yk589b8.3	IV: 4447344-4447426,4447717-4448005; 4449535-4449834	R08C7	R08C7.2	-	C6orf67-like protein (3e-79)	Eukaryotic protein of unknown function DUF284	molecular_function unknown / membrane / positive regulation of growth rate
257	3828	2.50122	1.4263	1.14719	0.603825	0.875505	yk446h9	yk446h9.5	yk446h9.3	IV: 11657175-11657278,11657339-11657607; 11658982-11658991,11659043-11659331	ZK809	ZK809.5	-		G-protein, gamma subunit	embryonic development (sensu Animalia)
258	3235	1.8124	1.9664	0.682457	1.06711	0.874782	yk507c12	yk507c12.5	yk507c12.3	III: 9521999-9522050,9522126-9522394,9522441-9522480; 9524919-9524986,9525043-9525271	ZK1098	ZK1098.1	-	formin binding protein 3 (6e-94)	FF domain / WW/Rsp5/WWP domain	larval development (sensu Nematoda) / gametogenesis / embryonic development (sensu Animalia) / oviposition / growth / positive regulation of growth rate
259	836	2.04422	1.7424	0.856108	0.892624	0.874366	yk367e6	yk367e6.5	yk367e6.3	I: 7245581-7245869,7245916-7245986; 7246442-7246503,7246549-7246786	R06C7	R06C7.1	-	PAZ/Piwi domain protein (9e-82)	Stem cell self-renewal protein Piwi / Argonaute and Dicer protein, PAZ
260	4982	2.61962	1.35834	1.21391	0.533388	0.87365	yk252b6	-	yk252b6.3	III: 1569826-1570052	Y67D2	Y67D2.2	-	ubiquitin specific protease 30 (8e-36)	Peptidase C19, ubiquitin carboxyl-terminal hydrolase family 2; Ubiquitin thiolesterase, family 2	larval development (sensu Nematoda) / cysteine-type endopeptidase activity / ubiquitin thiolesterase activity / ubiquitin-dependent protein catabolism / physiological processes / embryonic development (sensu Animalia)
261	7479	2.75948	1.28784	1.28895	0.456505	0.872728	yk542b4	-	yk542b4.3	III: 11697768-11698063	Y41C4A	Y41C4A.6	-
262	92	1.28182	2.7713	0.182751	1.56211	0.872432	yk275c11	yk275c11.5	yk275c11.3	X: 9233974-9234332; 9233640-9233940	C35B8,F18G5	C35B8.1	col-175	cuticle collagen col-8 [C.elegans] (4e-22)	Collagen triple helix repeat / Collagen helix repeat / Nematode cuticle collagen, N-terminal
263	5929	1.73398	2.04777	0.618644	1.1256	0.872121	yk600f10	yk600f10.5	yk600f10.3	I: 5619570-5619726,5619770-5619984; 5620299-5620598	F46F11	F46F11.2	cey-2	Y box protein 2 (5e-24)	Nucleic acid-binding OB-fold / Cold-shock DNA-binding domain	DNA binding / mitochondrion / regulation of transcription, DNA-dependent
264	7581	2.32027	1.5206	1.03884	0.696187	0.867516	yk604a11	yk604a11.5	yk604a11.3	IV: 1913487-1913601,1913647-1913891; 1917485-1917784	F55A8,Y48A5B	F55A8.1	egl-18	GATA binding factor-2 (Transcription factor NF-E1B) (GATA-2) (3e-14)	Zn-finger, GATA type	cell fate specification / morphogenesis of an epithelium / larval development (sensu Nematoda) / transcription factor activity / nucleus / regulation of transcription, DNA-dependent / membrane fusion / locomotory behavior / positive regulation of growth rate / negative regulation of body size / positive regulation of locomotion
265	4300	1.6264	2.16805	0.526238	1.20794	0.867091	yk211c8	yk211c8.5	yk211c8.3	II: 6492351-6492470,6492861-6492984,6493033-6493128,6493334-6493366; 6493354-6493651	T28D9	T28D9.1	-
266	593	3.09957	1.13742	1.45662	0.277316	0.86697	yk451a8	yk451a8.5	yk451a8.3	I: 11698507-11698866; 11696800-11697038,11697085-11697145	T22H2	T22H2.5	-	Phospholipid scramblase 1 (PL scramblase 1) (Ca(2+)-dependent phospholipid scramblase 1) (Erythrocyte phospholipid scramblase) (MmTRA1b) (6e-47)	Scramblase
267	2771	2.563	1.37462	1.18239	0.550579	0.866483	yk335f5	yk335f5.5	yk335f5.3	IV: 11063632-11063715,11063762-11063895,11063944-11064098; 11063557-11063715,11063762-11063895,11063944-11063950	Y5F2A	Y5F2A.1	-	hypothetical protein Y5F2A.2 [C.elegans] (9e-29)	Transthyretin-like	molecular_function unknown
268	7202	1.62729	2.16091	0.527027	1.20319	0.865109	yk577a8	yk577a8.5	yk577a8.3	II: 15043169-15043528; 15042772-15043071	Y53F4B
269	2421	2.18005	1.61087	0.948916	0.779392	0.864154	yk321c5	yk321c5.5	yk321c5.3	I: 3160155-3160527; 3158557-3158856	Y54E10A,K09H9	Y54E10A.9	vbh-1	RNA helicase (1e-145) / putative RNA helicase (DEAD box) (1e-144)	NusA protein with KH region, archaeal / DEAD/DEAH box helicase / ATP-dependent helicase, DEAD-box / Helicase, C-terminal	nucleic acid binding / helicase activity / ATP binding / ATP dependent helicase activity / embryonic development (sensu Animalia)
270	9851	1.64518	2.12402	0.5428	1.17835	0.860573	yk606a3	yk606a3.5	yk606a3.3	I: 5572453-5572684,5572803-5572927; 2880937-2881024,2882028-2882239	M01E11,Y71F9AL				Bacterial transferase hexapeptide repeat / Nucleic acid-binding OB-fold / Cold-shock DNA-binding domain
271	6577	1.80773	1.93275	0.678731	1.0422	0.860468	yk597a8	yk597a8.5	yk597a8.3	V: 13965120-13965150,13965268-13965315,13965365-13965494,13965546-13965696; 13965724-13965853,13965902-13966008,13966286-13966348	R10D12	R10D12.13	-
272	6938	1.75894	1.97968	0.639261	1.07682	0.858038	yk604f6	yk604f6.5	yk604f6.3	X: 849019-849043,849091-849233,849368-849579; 845795-845986,846460-846557,846600-846609	F39H12	F39H12.4	-	echinoid (2e-71)	Fibronectin, type III / Immunoglobulin-like / Fibronectin, type III-like fold / Immunoglobulin C-2 type
273	757	2.1205	1.63624	0.908961	0.801933	0.855447	yk308h9	-	yk308h9.3	X: 7686655-7686918,7686966-7686986,7687116-7687124	C53C9	C53C9.2	-	Calponin homolog OV9M (9e-29)	Calponin repeat	positive regulation of growth rate
274	9441	1.75668	1.97416	0.637402	1.07279	0.855095	yk538f10	yk538f10.5	yk538f10.3	V: 13500574-13500624,13501042-13501173,13501224-13501400; 13500580-13500624,13501042-13501173,13501224-13501346	T10G3	T10G3.6	gut-2	LSM2 homolog, U6 small nuclear RNA associated [S. cerevisiae] (2e-35)	snRNP domain / Small nuclear-like ribonucleoprotein / Small nuclear ribonucleoprotein (Sm protein)	nucleus / small nucleolar ribonucleoprotein complex / mRNA splicing / gametogenesis / locomotory behavior / pre-mRNA splicing factor activity / positive regulation of growth rate
275	2093	1.66559	2.08185	0.560585	1.14942	0.855001	yk327f9	yk327f9.5	yk327f9.3	IV: 1107477-1107516,1107566-1107638,1108818-1108951,1109220-1109331; 1109902-1110047,1110402-1110526	C44B12	C44B12.2	ost-1	SPARC (3e-55)	Follistatin-like, N-terminal / Calcium-binding EF-hand / Proteinase inhibitor I1, Kazal / Osteonectin-like	calcium ion binding / positive regulation of growth rate / positive regulation of body size		+
276	187	1.23947	2.79489	0.134282	1.57434	0.85431	yk367f12	yk367f12.5	yk367f12.3	X: 12105113-12105471; 12105630-12105928	W03G11	W03G11.1	col-181	putative cuticular collagen protein (2e-21)	Collagen triple helix repeat / Nematode cuticle collagen, N-terminal
277	9130	1.69553	2.03933	0.586291	1.11964	0.852966	yk558b4	yk558b4.5	yk558b4.3	V: 16748393-16748654,16748708-16748804; 16747756-16748055	T25E12	T25E12.5	-	glycogenin 1 (8e-73)	Glycosyl transferase, family 8	carbohydrate biosynthesis / transferase activity, transferring hexosyl groups
278	3758	2.30607	1.4983	1.02999	0.674875	0.852431	yk376d6	yk376d6.5	yk376d6.3	III: 3604815-3604897,3607029-3607212,3607538-3607629; 3611581-3611880	C32A3	C48D5.2	ptp-1,-	Protein tyrosine phosphatase, non-receptor type 4 (EC 3.1.3.48) (Protein-tyrosine phosphatase MEG1) (PTPase-MEG1) (MEG) (1e-134)	PDZ/DHR/GLGF domain / Tyrosine specific protein phosphatase and dual specificity protein phosphatase / Band 4.1; Band 4.1 domain / Tyrosine specific protein phosphatase / Protein tyrosine phosphatase, catalytic region	protein phosphatase activity / protein tyrosine phosphatase activity / cytoskeleton / protein amino acid dephosphorylation / intracellular signaling cascade
279	5874	1.34184	2.57376	0.248769	1.45543	0.852099	yk568c12	yk568c12.5	yk568c12.3	X: 4353632-4353638,4353689-4353827,4353875-4354088; 4354410-4354474,4354521-4354753	F14H12	F14H12.1	col-165	cuticular collagen (8e-43)	Collagen triple helix repeat / Collagen helix repeat / Nematode cuticle collagen, N-terminal
280	204	3.21758	1.07271	1.51053	0.192814	0.851671	yk392e6	yk392e6.5	yk392e6.3	I: 9422570-9422824,9423333-9423436; 9424397-9424696	C17E4	C17E4.2	-	cingulin (2e-20)		embryonic development (sensu Animalia)
281	408	2.28946	1.50342	1.01956	0.679799	0.849681	yk244b8	-	yk244b8.3	II: 5198869-5199168	C34F11	C34F11.5, C34F11.6	-,msp-49	major sperm protein 2 (7e-61) / c-Src kinase (1e-28)	PapD-like / SH2 motif / Eukaryotic protein kinase; Protein kinase / Major sperm protein (MSP) domain / Tyrosine protein kinase / Tyrosine protein kinase, active site	protein kinase activity / protein serine/threonine kinase activity / protein-tyrosine kinase activity / structural molecule activity / ATP binding / protein amino acid phosphorylation / intracellular signaling cascade
282	9417	1.70638	2.01605	0.59549	1.10308	0.849286	yk540f8	yk540f8.5	yk540f8.3	IV: 6421616-6421934,6422072-6422112; 6423115-6423411	Y73B6BL	Y73B6BL.38	-	BPM (2e-37)	Pumilio/Puf RNA-binding / ARM repeat fold	reproduction / RNA binding / embryonic development (sensu Animalia)
283	6964	1.51271	2.26781	0.421686	1.27285	0.847267	yk670b12	yk670b12.5	yk670b12.3	I: 10443062-10443288,10443724-10443856; 10440977-10441276	Y106G6H	Y106G6H.2	pab-1	polyadenylate-binding protein (1e-122) / poly(A) binding protein (1e-173)	RNA-binding region RNP-1 (RNA recognition motif) / Polyadenylate binding protein, human types 1, 2, 3, 4 / Polyadenylate-binding protein/HECT-associated	nucleic acid binding / gametogenesis / embryonic development (sensu Animalia) / positive regulation of growth rate / regulation of protein activity, epigenetic
284	7961	1.62649	2.10824	0.526313	1.16759	0.846949	yk578d10	yk578d10.5	yk578d10.3	II: 6365702-6365855,6365925-6366131; 6366282-6366291,6366337-6366625	K10B2	K10B2.3	-	C-type lectin CTL-2 precursor (5e-34)	C-type lectin	sugar binding
285	9919	2.17982	1.57232	0.948761	0.744441	0.846601	yk54f3	yk54f3.5	yk54f3.3	II: 7750782-7750813,7751203-7751334,7751388-7751538,7751584-7751627; 7752290-7752624	B0228	B0228.4	-	similar to B0228.2.p [Caenorhabditis elegans] (2e-69)	von Willebrand factor, type A / Copine
286	7153	1.91927	1.78518	0.76511	0.927614	0.846362	yk548b5	yk548b5.5	yk548b5.3	II: 8786420-8786489,8786536-8786842; 8786654-8786952	F07H5	F07H5.4	-
287	742	1.38055	2.47984	0.289795	1.40179	0.845795	yk274f2	yk274f2.5	yk274f2.3	X: 16382682-16382707,16382754-16382921,16383405-16383417; 16380576-16380646,16380653-16380756	F01G12	F01G12.5	let-2	Collagen alpha 2(IV) chain precursor (0.0)	Collagen triple helix repeat / Type 4 procollagen, C-terminal repeat / Collagen helix repeat	reproduction / larval development (sensu Nematoda) / extracellular matrix structural constituent / collagen / locomotory behavior / embryonic development (sensu Animalia) / growth		+
288	468	1.33109	2.56828	0.237166	1.45235	0.844758	yk312g1	yk312g1.5	yk312g1.3	V: 12355597-12355770,12355873-12356068; 12356490-12356564,12356617-12356840	F23H12	F23H12.4	sqt-3	cuticle preprocollagen (1e-17)		larval development (sensu Nematoda) / physiological processes / locomotory behavior / embryonic development (sensu Animalia) / growth / positive regulation of body size / post-embryonic body morphogenesis
289	9740	1.7801	1.92016	0.65651	1.03278	0.844644	yk544d6	yk544d6.5	yk544d6.3	II: 9055433-9055791; 9055986-9056177,9056226-9056332	T24B8	T24B8.2	-	Nuclear protein SNF7 (1e-14)	Eukaryotic protein of unknown function DUF279; Snf7	molecular_function unknown
290	1762	1.96701	1.73687	0.800555	0.888041	0.844298	yk292d11	yk292d11.5	yk292d11.3	I: 13323983-13324055,13326285-13326432,13326596-13326734; 13319008-13319156,13319203-13319280,13319592-13319664	T04D3	T04D3.3	-	Calcium/calmodulin-dependent 3',5'-cyclic nucleotide phosphodiesterase 1C (EC 3.1.4.17) (Cam-PDE 1C) (1e-137)	Metal dependent phosphohydrolase, HD region; Metal-dependent phosphohydrolase, HD region / 3'5'-cyclic nucleotide phosphodiesterase	catalytic activity / 3',5'-cyclic-nucleotide phosphodiesterase activity / signal transduction
291	8892	2.02003	1.69023	0.838931	0.848767	0.843849	yk612b12	yk612b12.5	yk612b12.3	II: 5506240-5506361,5506409-5506475,5506518-5506623,5506674-5506738; 5508539-5508668,5508717-5508817,5508870-5508938	ZK177	ZK177.4	-
292	4929	1.99533	1.71009	0.821185	0.865624	0.843405	yk152d9	-	yk152d9.3	I: 9108962-9109198	W10D5	W10D5.3	-,gei-17	Protein inhibitor of activated STAT protein 1 (DEAD/H box binding protein 1) (1e-46)	Zn-finger, MIZ type	zinc ion binding / embryonic development (sensu Animalia) / positive regulation of growth rate / positive regulation of body size / regulation of protein activity, epigenetic / post-embryonic body morphogenesis / hermaphrodite genital morphogenesis
293	6566	1.88616	1.80635	0.740005	0.944625	0.842315	yk578c8	yk578c8.5	yk578c8.3	IV: 5487108-5487373,5488039-5488143; 5489950-5490249	B0273	B0273.2	puf-7	putative RNA binding protein (2e-27)	Pumilio/Puf RNA-binding / ARM repeat fold	RNA binding
294	5695	2.23715	1.52148	0.986217	0.697023	0.84162	yk77h11	yk77h11.5	yk77h11.3	II: 7339163-7339205,7346435-7346526,7346575-7346695,7347299-7347411; 7348651-7348736,7348784-7349025	F21D12	F21D12.1	nhr-21	hnf4a protein (1e-24)	Ligand-binding domain of nuclear hormone receptor / Steroid nuclear receptor, ligand-binding / Zn-finger, C4-type steroid receptor	DNA binding / transcription factor activity / steroid hormone receptor activity / ligand-dependent nuclear receptor activity / nucleus / regulation of transcription, DNA-dependent
295	8453	1.80691	1.88165	0.678076	1.00355	0.840812	yk550f4	yk550f4.5	yk550f4.3	5':3'-inconsistency
296	3858	1.80176	1.88168	0.673958	1.00357	0.838764	yk507g3	yk507g3.5	yk507g3.3	II: 8577966-8578055,8578106-8578157,8578203-8578430; 8580961-8581074,8581077-8581101,8581203-8581362	F54C9	F54C9.9	-	Homo sapiens cDNA FLJ36560 fis, clone TRACH2009340 (3e-33)	Krr1	morphogenesis of an epithelium / larval development (sensu Nematoda) / gametogenesis / physiological processes / growth / positive regulation of growth rate / hermaphrodite genital morphogenesis
297	8809	1.62726	2.0764	0.526996	1.14564	0.836316	yk570d6	yk570d6.5	yk570d6.3	III: 5942930-5943278,5943329-5943337; 5943409-5943708	F25B5	F25B5.4	ubq-1	polyubiquitin (0.0)		reproduction / embryonic development (sensu Animalia)
298	8102	1.54516	2.1819	0.452311	1.21713	0.834721	yk535h10	yk535h10.5	yk535h10.3	III: 7381026-7381169,7381277-7381509; 7379122-7379421	T20B12	T20B12.8	hmg-4	DUF87 (1e-123)	HMG1/2 (high mobility group) box / High mobility group proteins HMG1 and HMG2 / Structure-specific recognition protein	chromatin / larval development (sensu Nematoda) / DNA binding / nucleus / regulation of transcription, DNA-dependent / locomotory behavior / embryonic development (sensu Animalia) / growth
299	1839	2.53229	1.32551	1.165	0.498091	0.831545	yk409a7	yk409a7.5	yk409a7.3	II: 4825394-4825770; 4825455-4825754	C33F10	C33F10.9	msp-40	major sperm protein 2 (1e-61)	PapD-like / Major sperm protein (MSP) domain	structural molecule activity
300	4584	1.84309	1.81969	0.706678	0.955244	0.830961	yk112b7	yk112b7.5	yk112b7.3	V: 10601687-10601766,10601809-10601901,10601950-10602057,10602101-10602165; 10604374-10604656	T21C9	T21C9.12	-	translocase of inner mitochondrial membrane 50-like protein (2e-53)	NLI interacting factor
301	5881	2.32618	1.44113	1.04251	0.618751	0.830633	yk549f8	yk549f8.5	yk549f8.3	X: 17148028-17148170,17148541-17148660,17148709-17148820; 17147514-17147813	T23C6	T23C6.4	-
302	8212	1.78535	1.87626	0.660762	0.999406	0.830084	yk612h7	yk612h7.5	yk612h7.3	I: 1698368-1698617,1699656-1699766; 1700768-1701067	Y71G12B	Y71G12B.15	ubc-3	ubiquitin-conjugating enzyme E2-32k (2e-71)	Ubiquitin-conjugating enzymes	ubiquitin conjugating enzyme activity / protein modification / ubiquitin cycle
303	610	2.06301	1.61787	0.869307	0.785643	0.827475	yk483b6	yk483b6.5	yk483b6.3	III: 7353338-7353455,7353502-7353710,7353849-7353862; 7349278-7349416,7349797-7349859,7350442-7350539	F08F8	F08F8.9	-	hypothetical protein F08F8.4 [C.elegans] (0.0)
304	3371	1.15427	2.89049	0.0315405	1.62286	0.827202	yk303b12	yk303b12.5	yk303b12.3	II: 11337239-11337460,11337508-11337650,11337707-11337718; 11336659-11336958	B0491	B0491.2	sqt-1	Cuticle collagen sqt-1 [C.elegans] (3e-99)	Collagen triple helix repeat / Nematode cuticle collagen, N-terminal	cuticle biosynthesis (sensu Nematoda) / positive regulation of body size
305	5601	1.84599	1.80658	0.708951	0.944812	0.826882	yk602f11	yk602f11.5	yk602f11.3	V: 8416706-8417064; 8417476-8417775	F52E1	F52E1.1	pos-1	TIScc1 gene product (7e-19)	Zn-finger, C-x8-C-x5-C-x3-H type	cell fate specification / nucleic acid binding / cytoplasm / embryonic development (sensu Animalia) / embryonic morphogenesis / embryonic pattern specification / transcription regulator activity
306	1304	1.31356	2.53333	0.218034	1.43258	0.825309	yk55c12	yk55c12.5	yk55c12.3	V: 4653210-4653451,4653515-4653632; 4652693-4653025	F41F3	F41F3.4	col-139	COL-1 (9e-14)	Collagen triple helix repeat / Nematode cuticle collagen, N-terminal	locomotory behavior / post-embryonic body morphogenesis
307	682	1.22403	2.71858	0.11619	1.5344	0.825296	yk65d1	yk65d1.5	yk65d1.3	I: 8252276-8252635; 8251760-8252094	ZK265	ZK265.2	col-63		Collagen triple helix repeat / Nematode cuticle collagen, N-terminal
308	2241	1.95436	1.70054	0.791252	0.85754	0.824396	yk498f2	yk498f2.5	yk498f2.3	III: 9816415-9816453,9816672-9816992; 9814379-9814678	ZK632	ZK632.6	cnx-1	calcium-binding protein Calnexin (1e-134)	Concanavalin A-like lectin/glucanase / Calreticulin/calnexin, P / Calreticulin; Calreticulin/calnexin	calcium ion binding / calcium ion storage activity
309	2303	1.96661	1.68814	0.800263	0.84698	0.823622	yk11a10	yk11a10.5	yk11a10.3	X: 4300076-4300216,4300291-4300534; 4298393-4298791	C52B9	C52B9.8	-	brahma protein-like protein 1 (0.0)	DEAD/DEAH box helicase / HSA / Helicase, C-terminal / SNF2 related domain	nucleic acid binding / DNA binding / helicase activity / ATP binding / ATP dependent helicase activity
310	6353	1.78758	1.85419	0.662563	0.982338	0.82245	yk87f5	yk87f5.5	yk87f5.3	I: 7020223-7020582; 7017235-7017544	H06O01	H06O01.2	-	Chromodomain-helicase-DNA-binding protein 1 (CHD-1) (0.0)	Chromo; Chromo domain / ATP-dependent helicase, DEAH-box / DEAD/DEAH box helicase / Helicase, C-terminal / SNF2 related domain	chromatin / nucleic acid binding / DNA binding / chromatin binding / helicase activity / ATP binding / nucleus / chromatin assembly/disassembly / ATP dependent helicase activity
311	9539	1.89267	1.75081	0.744977	0.899571	0.822274	yk604g7	yk604g7.5	yk604g7.3	X: 10419163-10419336,10419417-10419526,10419579-10419652; 10416672-10416971	ZC504	ZC504.3	-	protein kinase (2e-99)	Serine/threonine protein kinase, active site / Serine/threonine protein kinase; Serine/Threonine protein kinase / Eukaryotic protein kinase; Protein kinase	protein kinase activity / protein serine/threonine kinase activity / protein-tyrosine kinase activity / ATP binding / protein amino acid phosphorylation
312	4193	2.10177	1.56823	0.89616	0.740684	0.818422	yk499b6	yk499b6.5	yk499b6.3	III: 9772895-9773047,9773307-9773512; 9774338-9774637	R10E11	R10E11.1	cbp-1	E1A-associated protein p300 (EC 2.3.1.48) (0.0)	Coactivator CBP, KIX / TAZ finger / Bromodomain / Zn-finger, ZZ type / Zn-finger-like, PHD finger	reproduction / DNA binding / transcription cofactor activity / protein binding / nucleus / regulation of transcription, DNA-dependent / physiological processes / embryonic development (sensu Animalia) / regulation of protein activity, epigenetic
313	4461	1.71145	1.92499	0.599773	1.0364	0.818086	yk406e10	yk406e10.5	yk406e10.3	IV: 14075537-14075892; 14076294-14076328,14076381-14076621,14076629-14076647	F52B11	Y37A1B.1	-	CARP-1 protein (2e-32)	Calcium-binding EF-hand / Nucleic acid-binding OB-fold / DNA-binding SAP	DNA binding / calcium ion binding / nucleus / locomotory behavior / positive regulation of growth rate / positive regulation of locomotion
314	8185	1.58431	2.07753	0.488412	1.14642	0.817415	yk590h6	yk590h6.5	yk590h6.3	I: 8912778-8912863,8912918-8913033,8913362-8913518; 8910874-8911039,8911116-8911249	T08G11	T08G11.4	-	PIMT (1e-57)	SAM (and some other nucleotide) binding motif	mitotic spindle orientation / larval development (sensu Nematoda) / physiological processes / locomotory behavior / S-adenosylmethionine-dependent methyltransferase activity / embryonic development (sensu Animalia) / growth / positive regulation of growth rate / embryonic cleavage
315	7566	1.67554	1.96306	0.569181	1.06465	0.816918	yk605e7	-	yk605e7.3	II: 6346980-6347014,6347017-6347276	C32D5	C32D5.9	lgg-1	gabarap protein (1e-53)	Light chain 3 (LC3)
316	1455	2.64555	1.24313	1.22812	0.405527	0.816825	yk335a12	yk335a12.5	yk335a12.3	X: 5140436-5140581,5140746-5140771,5140893-5141006,5142203-5142288; 5146342-5146640	C31H2	C31H2.1	-	LysA (8e-15)	RabGAP/TBC domain / TLDc
317	7801	1.96369	1.67371	0.798119	0.834598	0.816359	yk551a3	yk551a3.5	yk551a3.3	II: 579082-579440; 577895-578134	W08F4	W08F4.8	-	Hsp90 co-chaperone Cdc37 (Hsp90 chaperone protein kinase-targeting subunit) (Enhancer of sevenless 3B) (3e-64)	Cdc37 family	regulation of cell cycle / morphogenesis of an epithelium / gametogenesis / locomotory behavior / embryonic development (sensu Animalia) / positive regulation of growth rate / post-embryonic body morphogenesis / hermaphrodite genital morphogenesis
318	1775	2.12196	1.54753	0.90995	0.72152	0.815735	yk321c10	yk321c10.5	yk321c10.3	II: 9715916-9716040,9716112-9716358; 9713705-9714004	Y53C12A	Y53C12A.1	wee-1.3	Myt1 gene product (2e-74)	Serine/threonine protein kinase, active site / Eukaryotic protein kinase; Protein kinase	reproduction / protein kinase activity / protein serine/threonine kinase activity / protein-tyrosine kinase activity / ATP binding / protein amino acid phosphorylation / oocyte construction / embryonic development (sensu Animalia)
319	2562	1.78855	1.8348	0.663347	0.967167	0.815257	yk488f8	yk488f8.5	yk488f8.3	II: 7373554-7373615,7373670-7373776,7373821-7373997; 7372667-7372966	F43E2	F43E2.7	-	mitochondrial carrier homolog 2 (6e-21)	Mitochondrial substrate carrier	larval development (sensu Nematoda) / embryonic development (sensu Animalia) / osmoregulation / growth / positive regulation of growth rate
320	7163	1.74599	1.87489	0.628602	0.998351	0.813476	yk521c11	-	yk521c11.3	X: 16943416-16943715	F52G3
321	3719	2.14956	1.52119	0.928597	0.696744	0.812671	yk349g2	-	yk349g2.3	IV: 9211854-9212153	C46C2	C46C2.1	wnk-1	protein kinase lysine deficient 1 (1e-129)	Serine/threonine protein kinase, active site / Serine/threonine protein kinase; Serine/Threonine protein kinase / Eukaryotic protein kinase; Protein kinase / Tyrosine protein kinase	protein kinase activity / protein serine/threonine kinase activity / protein-tyrosine kinase activity / ATP binding / protein amino acid phosphorylation / oviposition / positive regulation of growth rate
322	4060	2.29776	1.42247	1.02478	0.599946	0.812365	yk365c5	yk365c5.5	yk365c5.3	III: 10182066-10182418; 10183005-10183299	T20G5	K08E5.3	mua-3	TFP250 (1e-117)	SEA / EGF-like domain / von Willebrand factor, type A / Low density lipoprotein-receptor, class A / Aspartic acid and asparagine hydroxylation site / EGF-like calcium-binding	reproduction / larval development (sensu Nematoda) / serine protease inhibitor activity / calcium ion binding / physiological processes / locomotory behavior / growth / locomotion
323	7337	1.91679	1.7043	0.763245	0.86073	0.811988	yk172a11	yk172a11.5	yk172a11.3	X: 14634383-14634448,14634500-14634577,14634626-14634733,14636036-14636142; 14632047-14632345	F54E4	F54E4.3	-
324	129	1.77976	1.83398	0.656238	0.966529	0.811384	yk304b5	yk304b5.5	yk304b5.3	X: 17455699-17455901,17455954-17455990; 17455770-17455901,17455955-17456007	C36E6	C36E6.5	mlc-2	myosin regulatory light chain (1e-60)	Calcium-binding EF-hand	larval development (sensu Nematoda) / calcium ion binding / locomotory behavior / oviposition / growth / positive regulation of locomotion
325	3563	2.81781	1.15579	1.31913	0.300423	0.809777	yk500a10	yk500a10.5	yk500a10.3	III: 10538566-10538603,10538660-10538981; 10537978-10538192,10538531-10538603	T21C12	T21C12.3	-
326	1326	1.08161	3.0073	-0.0622614	1.68002	0.808878	yk123d6	yk123d6.5	yk123d6.3	II: 7168170-7168433,7168482-7168577; 7167449-7167789	C27H5	C27H5.5	col-36	Cuticle collagen 36 [C.elegans] (4e-55)	Collagen triple helix repeat / Nematode cuticle collagen, N-terminal
327	9866	1.77183	1.8356	0.649792	0.967803	0.808797	yk138h12	yk138h12.5	-	III: 8922510-8922692,8922991-8923187	ZK637	ZK637.13	-	intracellular globin (3e-45)	Globin	oxygen transport
328	6514	2.11438	1.53807	0.904788	0.712673	0.808731	yk521d3	yk521d3.5	yk521d3.3	I: 7950781-7951012,7951582-7951703; 7953240-7953539	T22C1	T22C1.6	-	muscle-derived protein MDP77 variant 1 (6e-27)
329	4716	2.51885	1.29046	1.15732	0.459435	0.808378	yk324a7	yk324a7.5	yk324a7.3	V: 13787113-13787356,13787994-13788105; 13786746-13787045	F53C11	F53C11.4	-
330	1501	2.04042	1.58773	0.853421	0.758516	0.805968	yk387h1	-	yk387h1.3	III: 770413-770504,770589-770678,770726-770843	F42G9	F42G9.9	ptl-1	putative microtubule binding protein (1e-29)	Tubulin-binding Tau protein
331	5351	1.91354	1.69288	0.760797	0.851029	0.805913	yk46e4	yk46e4.5	yk46e4.3	IV: 5472402-5472761; 5472758-5472914,5472964-5473142	T11F8,Y52D5A	T11F8.3	rme-2	lipoprotein receptor-related protein (1e-71)	EGF-like domain / Low density lipoprotein-receptor, class A / EGF-like domain, subtype 2 / Type I EGF / Aspartic acid and asparagine hydroxylation site / EGF-like calcium-binding / Low-density lipoprotein receptor, YWTD repeat	reproduction / calcium ion binding / embryonic development (sensu Animalia) / membrane / positive regulation of growth rate
332	2372	1.09682	2.94818	-0.0421213	1.65137	0.804626	yk206b1	yk206b1.5	yk206b1.3	II: 8568469-8568719,8568848-8568955; 8568024-8568323	F54C9	F54C9.4	col-38	Putative cuticle collagen C29E4.1 [C.elegans] (5e-32)	Collagen triple helix repeat / Collagen helix repeat / Nematode cuticle collagen, N-terminal	positive regulation of body size
333	8596	1.73204	1.85894	0.617029	0.986026	0.801527	yk52f3	yk52f3.5	yk52f3.3	III: 12602661-12602703,12604146-12604460; 12599129-12599235	Y111B2A	Y111B2A.11	-	EPC1 protein (6e-41)		larval development (sensu Nematoda) / gametogenesis / physiological processes / locomotory behavior / growth / positive regulation of growth rate / positive regulation of body size
334	10209	1.72462	1.86439	0.610835	0.990253	0.800544	yk676f5	yk676f5.5	-	X: 12846350-12846510	C52G5	T14G8.1	chd-3	chromodomain helicase DNA binding protein 4 (0.0)	Zn-finger, RING / Chromo; Chromo domain / ATP-dependent helicase, DEAH-box / DEAD/DEAH box helicase / Zn-finger-like, PHD finger / Helicase, C-terminal / SNF2 related domain	histone deacetylase complex / chromatin / cell fate determination / nucleic acid binding / DNA binding / DNA helicase activity / chromatin binding / helicase activity / ATP binding / nucleus / chromatin assembly/disassembly / chromatin modeling / regulation of transcription, DNA-dependent / ATP dependent helicase activity / transcription regulator activity / negative regulation of vulval developm…
335	450	2.10817	1.52517	0.900548	0.700522	0.800535	yk280c9	yk280c9.5	yk280c9.3	I: 332646-332764,332846-332949,333791-333927; 336058-336143,337565-337778	Y48G1A	Y48G1A.3	-	Mus musculus 8 days embryo whole body cDNA, RIKEN full-length enriched library, clone:5730446E16 product:hypothetical Ankyrin repeat profile/Ankyrin-repeat/MYND zinc finger (ZnF) domain/Ankyrin repeat region circular profile/Yeast DNA-binding domain containing protein, full insert sequence (3e-45)	Zn-finger, MYND type / Ankyrin
336	2055	1.15872	2.77058	0.0370848	1.56174	0.799411	yk302f5	yk302f5.5	yk302f5.3	IV: 10217015-10217373; 10217072-10217372	C24F3	C24F3.6	col-124	collagen (3e-33)	Collagen triple helix repeat / Collagen helix repeat / Nematode cuticle collagen, N-terminal
337	1703	2.24226	1.42702	0.989506	0.604554	0.79703	yk209f11	yk209f11.5	yk209f11.3	IV: 4583296-4583629; 4589939-4590227	F28E10	F28E10.1	-
338	7969	1.61515	1.97454	0.516219	1.07307	0.794643	yk40h10	yk40h10.5	yk40h10.3	III: 12449483-12449581,12450219-12450362,12450427-12450543; 12446206-12446529	Y49E10	Y49E10.19	-	actin binding protein (5e-33)	Pleckstrin-like	larval development (sensu Nematoda) / physiological processes / embryonic development (sensu Animalia) / growth
339	3985	1.44554	2.20609	0.356163	1.23304	0.794602	yk266a2	yk266a2.5	yk266a2.3	II: 9167303-9167575,9167622-9167703; 9165909-9166098,9166716-9166824	T23G7	T23G7.3	-	Pin2-interacting protein X1 (TRF1-interacting protein 1) (Liver- related putative tumor suppressor) (LPTS1) (67-11-3 protein) (1e-27)	D111/G-patch domain	nucleic acid binding / intracellular
340	5519	1.59971	1.99272	0.502363	1.08629	0.794326	yk537c1	yk537c1.5	yk537c1.3	IV: 9740509-9740867; 9739429-9739630,9739676-9739768	C28D4	C28D4.3	gln-6	Glutamine synthetase (EC 6.3.1.2) (Glutamate--ammonia ligase) (1e-128)	Glutamine synthetase, catalytic domain / Glutamine synthetase, beta-Grasp domain	glutamate-ammonia ligase activity / nitrogen fixation / embryonic development (sensu Animalia)
341	3925	1.11988	2.84575	-0.0121069	1.60036	0.794126	yk170e6	yk170e6.5	yk170e6.3	II: 23880-24220; 24041-24219,24272-24388	C01B12	C01B12.1	col-67	collagen (8e-15)	Collagen triple helix repeat / Collagen helix repeat / Nematode cuticle collagen, N-terminal
342	7260	1.81577	1.7541	0.685137	0.902282	0.793709	yk606b8	yk606b8.5	yk606b8.3	III: 6372644-6372984; 6373377-6373420,6373487-6373742	C16A3	C16A3.8	-	THO complex subunit 2 (Tho2) (0.0)		reproduction / larval development (sensu Nematoda) / gametogenesis / locomotory behavior / embryonic development (sensu Animalia) / growth / positive regulation of body size / post-embryonic body morphogenesis
343	3340	2.43496	1.30514	1.10845	0.475748	0.792101	yk276b2	yk276b2.5	yk276b2.3	I: 10235447-10235686; 10235284-10235517	Y106G6E	Y106G6E.6	-	casein kinase 1, gamma 2 (1e-147)	Serine/threonine protein kinase, active site / Eukaryotic protein kinase; Protein kinase	mitotic spindle orientation / protein kinase activity / protein serine/threonine kinase activity / protein-tyrosine kinase activity / ATP binding / protein amino acid phosphorylation / locomotory behavior / embryonic development (sensu Animalia) / oviposition / positive regulation of growth rate / locomotion / embryonic cleavage / positive regulation of body size / post-embryonic body morphogenes…
344	7537	1.94521	1.63237	0.784484	0.798519	0.791501	yk576a11	yk576a11.5	yk576a11.3	I: 10426674-10426722,10426769-10427036,10427336-10427393; 10426352-10426651	F25D7	F25D7.4	-	hypothetical protein C36A4.5 [C.elegans] (0.0)
345	1745	2.30383	1.37784	1.02859	0.553958	0.791273	yk252c8	-	yk252c8.3	3'EST_unmapped_to_genome
346	803	2.22072	1.42868	0.975583	0.606231	0.790907	yk342g1	yk342g1.5	yk342g1.3	I: 10690619-10690736,10690782-10690937,10690994-10691079; 10690594-10690736,10690782-10690938	C34B2	C34B2.10	-	Microsomal signal peptidase 12 kDa subunit (EC 3.4.-.-) (SPase 12 kDa subunit) (SPC12) (4e-12)		reproduction / larval development (sensu Nematoda) / physiological processes / locomotory behavior / embryonic development (sensu Animalia) / growth
347	3481	2.12186	1.48832	0.909882	0.665232	0.787557	yk446c12	yk446c12.5	yk446c12.3	III: 9555219-9555505,9555556-9555625; 9556043-9556331	ZK1098	ZK1098.10	unc-16	JNK-interacting protein 3 (Sunday driver protein) (0.0)		synaptic vesicle transport / oviposition / kinase binding / receptor signaling complex scaffold activity / defecation / axon / locomotion
348	1323	1.20555	2.61215	0.0942472	1.47678	0.785515	yk123g7	-	yk123g7.3	V: 8052361-8052642,8052701-8052733	ZC513	ZC513.8	col-43	COL-1 (5e-20)	Collagen triple helix repeat / Nematode cuticle collagen, N-terminal
349	1592	2.34077	1.34525	1.05154	0.519417	0.785479	yk498g5	yk498g5.5	yk498g5.3	IV: 6960205-6960307,6960716-6960874,6960922-6961007,6961131-6961157; 6962515-6962630,6963456-6963639	B0478	B0478.1	jnk-1	kinase JNK-1 (1e-171)		protein kinase activity / protein serine/threonine kinase activity / MAP kinase activity / protein-tyrosine kinase activity / ATP binding / protein amino acid phosphorylation
350	7343	1.26278	2.49274	0.161162	1.40928	0.785221	yk278g10	yk278g10.5	yk278g10.3	MtDNA: 10463-10597; 10989-11287
351	5670	2.70245	1.16373	1.25882	0.310304	0.784564	yk644h3	yk644h3.5	-	X: 7954299-7954510,7954693-7954857	C14F5	C14F5.1	-	NIP3 [C.elegans] (1e-100)
352	4706	1.93314	1.62671	0.775503	0.793502	0.784503	yk365f12	yk365f12.5	yk365f12.3	III: 11169571-11169904; 11168766-11168896,11169351-11169496,11169548-11169569	Y47D3A	Y47D3A.5	-
353	1431	1.41568	2.22058	0.326048	1.24248	0.784266	yk298f7	yk298f7.5	yk298f7.3	IV: 11263390-11263487,11263534-11263793; 11264005-11264304/ IV: 11265437-11265696,11265743-11265840; 11264926-11265225	F54D1/F54D1	F54D1.2, F54D1.3	col-126,col-127	putative cuticular collagen (5e-24)	Collagen triple helix repeat / Nematode cuticle collagen, N-terminal
354	3764	2.07347	1.51131	0.876602	0.687345	0.781974	yk398g7	yk398g7.5	yk398g7.3	II: 8780698-8781029,8781103-8781141; 8781563-8781862	F07H5	K08F8.6	pqn-49	Thrap2 protein (6e-66)	TRAP240	regulation of protein activity, epigenetic
355	5941	2.00818	1.55998	0.830444	0.73308	0.781762	yk610f5	yk610f5.5	yk610f5.3	I: 5358531-5358581,5358631-5358671,5358720-5358808,5358864-5358869; 5358522-5358581,5358631-5358671,5358720-5358745	F55A12	F55A12.3	ppk-1	phosphatidylinositol-4-phosphate 5-kinase (1e-137)	Phosphatidylinositol-4-phosphate 5-kinase	reproduction / larval development (sensu Nematoda) / locomotory behavior / 1-phosphatidylinositol-4-phosphate 5-kinase activity / growth
356	8502	1.2774	2.45213	0.177767	1.38558	0.781675	yk585b10	yk585b10.5	yk585b10.3	X: 2069774-2069965,2070237-2070403; 2066615-2066914	F49H12	F49H12.6	-	putative lysophosphatidic acid acyltransferase (1e-111)	Phospholipid/glycerol acyltransferase	metabolism / acyltransferase activity
357	9774	2.22978	1.39963	0.981455	0.576591	0.779023	yk543b11	yk543b11.5	yk543b11.3	II: 12469403-12469646,12469698-12469773,12470121-12470160; 12469346-12469643	F15A4	F15A4.5	-
358	3684	2.11008	1.4781	0.901851	0.655291	0.778571	yk277d8	yk277d8.5	yk277d8.3	II: 6564376-6564443,6564488-6564682,6564732-6564812,6564996-6565011; 6563801-6563990,6564059-6564167	F18C5	F18C5.4	-	hypothetical protein Y51B9A.3 [C.elegans] (1e-121)	PDZ/DHR/GLGF domain
359	36	1.15594	2.69772	0.0336236	1.52329	0.778457	yk65b7	yk65b7.5	yk65b7.3	IV: 6377408-6377766; 6377836-6378169	Y73B6BL	Y73B6BL.34	col-112	collagen (2e-17)	Collagen triple helix repeat / Nematode cuticle collagen, N-terminal
360	3236	2.59551	1.20067	1.20057	0.355394	0.777984	yk507b10	yk507b10.5	yk507b10.3	III: 5971645-5971721,5972503-5972671,5973489-5973606; 5971553-5971721,5972503-5972633	T04C9	T04C9.4	mlp-1	muscle LIM protein (1e-36)	Zn-binding protein, LIM / Cytochrome c heme-binding site	electron transporter activity / electron transport
361	9448	1.95316	1.59207	0.790364	0.762455	0.776409	yk539f11	yk539f11.5	yk539f11.3	III: 5628663-5628765,5628813-5628920,5629412-5629561; 5632084-5632371	C05D2	C05D2.1	daf-4	activin receptor IIB (5e-51)	Domain in TGF-beta receptor/activin receptor, type I/II; TGF-beta receptor/activin receptor, type I/II / Serine/threonine protein kinase, active site / Serine/threonine protein kinase; Serine/Threonine protein kinase / Eukaryotic protein kinase; Protein kinase / Activin type II receptor / Tyrosine protein kinase	protein kinase activity / protein serine/threonine kinase activity / transmembrane receptor protein serine/threonine kinase activity / receptor signaling protein serine/threonine kinase activity / protein-tyrosine kinase activity / transforming growth factor-beta receptor activity / ATP binding / protein amino acid phosphorylation / transmembrane receptor protein serine/threonine kinase signaling…	+
362	743	2.15647	1.44179	0.933228	0.61941	0.776319	yk274d11	yk274d11.5	yk274d11.3	X: 13667574-13667620,13667670-13667805,13667852-13667913,13667993-13668073,13668587-13668620; 13665940-13666069,13666118-13666217,13666269-13666338	C04A11	C04A11.2	-
363	142	2.55609	1.21614	1.17849	0.373861	0.776176	yk307d11	yk307d11.5	yk307d11.3	II: 5797045-5797404; 5797066-5797363	K05F1	K05F1.7	msp-63	major sperm protein 2 (1e-60)	PapD-like / Major sperm protein (MSP) domain	structural molecule activity
364	2092	2.05172	1.51498	0.861391	0.690844	0.776117	yk328b9	yk328b9.5	yk328b9.3	X: 2807963-2808297,2808355-2808374; 2807967-2808265	C14A11	C14A11.6	-
365	6506	1.80427	1.72213	0.675966	0.875741	0.775853	yk548b1	yk548b1.5	yk548b1.3	IV: 2667460-2667504,2667563-2667639,2667743-2667860,2668823-2668894,2668938-2669002; 2670091-2670359	Y69A2AR	Y69A2AR.1	-
366	6615	1.51688	2.04835	0.425659	1.12601	0.775833	yk606h3	-	yk606h3.3	III: 5310513-5310701,5310919-5311029	F52C9	F52C9.7	-		Catalase	catalase activity / electron transport / response to oxidative stress / embryonic development (sensu Animalia) / positive regulation of body size / positive regulation of embryonic development
367	1787	1.88687	1.64476	0.74055	0.809422	0.774986	yk358e7	yk358e7.5	yk358e7.3	II: 5592620-5592804,5592875-5592982,5593032-5593096; 5589224-5589523	C17G10	C17G10.4	cdc-14	cell division cycle 14 alpha protein (4e-90)	Dual specificity protein phosphatase / Tyrosine specific protein phosphatase and dual specificity protein phosphatase / Tyrosine specific protein phosphatase / Zinc-finger protein THAP_DM3	protein phosphatase activity / protein tyrosine phosphatase activity / protein amino acid dephosphorylation / protein tyrosine/serine/threonine phosphatase activity
368	7914	1.73595	1.78709	0.620283	0.92916	0.774722	yk608f3	yk608f3.5	yk608f3.3	I: 1026587-1026618,1029494-1029604,1029663-1029897; 1019890-1020035,1023904-1024057	Y34D9A	Y34D9A.1	-	mitochondrial ribosomal protein L38 (9e-29)	PEBP
369	9198	1.45344	2.13028	0.364021	1.18259	0.773308	yk595a9	yk595a9.5	yk595a9.3	X: 8159138-8159370,8159426-8159572; 8159652-8159951	F22F1	F22F1.1	hil-3	histone H1 (4e-12)	Histone H5 / Histone H1/H5 / Winged helix DNA-binding / Linker histone, N-terminal	nucleosome / DNA binding / nucleus / nucleosome assembly
370	1445	2.84988	1.08576	1.33546	0.210255	0.772855	yk328a10	yk328a10.5	yk328a10.3	IV: 5205600-5205842,5206146-5206235; 5206757-5207052	W03F8	W03F8.1	tni-4	troponin I protein (3e-29)	Troponin	positive regulation of growth rate
371	10137	1.6676	1.85157	0.562325	0.980295	0.77131	yk593a1	yk593a1.5	yk593a1.3	X: 8789430-8789540,8789592-8789842; 8790143-8790270,8790318-8790489	ZK721	ZK721.2	unc-27	troponin I protein (3e-24)	Troponin
372	4240	1.83323	1.68213	0.698943	0.841838	0.770391	yk109g3	yk109g3.5	yk109g3.3	V: 9669293-9669576,9669752-9669824; 9672296-9672622	ZK287	ZK287.1	-
373	3147	2.28485	1.34847	1.01665	0.522876	0.769764	yk429b7	-	yk429b7.3	3'EST_unmapped_to_genome
374	2978	1.63983	1.87815	0.538103	1.00086	0.76948	yk194e8	yk194e8.5	yk194e8.3	V: 6527664-6527729,6530068-6530113,6531815-6532032,6532081-6532109; 6534317-6534616	F46E10	F46E10.1	-	probable long chain fatty-acid CoA ligase (1e-148)	AMP-dependent synthetase and ligase / O-succinylbenzoate-CoA ligase / Amino acid adenylation	reproduction / catalytic activity / physiological processes / metabolism / embryonic development (sensu Animalia)
375	447	2.55035	1.20568	1.17525	0.361393	0.768321	yk280g7	yk280g7.5	yk280g7.3	I: 5625652-5625813,5625856-5625963,5626008-5626112; 5624672-5624821,5624978-5625068,5625114-5625172	F46F11	F46F11.8	-		Zn-finger, C2H2 type
376	4437	1.85249	1.65791	0.71402	0.820914	0.767467	yk409h12	yk409h12.5	yk409h12.3	V: 16240163-16240281,16240329-16240570; 16240962-16240992,16241071-16241339	F21H7	F21H7.5	-	MSP-domain protein 5 (2e-17)	PapD-like / Major sperm protein (MSP) domain	structural molecule activity
377	1292	2.08074	1.47391	0.881652	0.651198	0.766425	yk507f2	yk507f2.5	yk507f2.3	V: 11958363-11958739; 11964920-11965219	F58H1	F58H1.5	-
378	2820	2.05026	1.49515	0.860364	0.671839	0.766101	yk420h9	yk420h9.5	yk420h9.3	I: 5173665-5173913,5173959-5174040,5174088-5174116; 5171407-5171592,5171645-5171757	F56A3	F56A3.4	spd-5	OSJNBa0008M17.5 gene product (2e-30)		spindle assembly / embryonic development (sensu Animalia) / pronuclear migration / positive regulation of growth rate / embryonic cleavage
379	1925	2.02721	1.50822	0.844049	0.684398	0.764223	yk493c11	yk493c11.5	yk493c11.3	I: 9477751-9477836,9478018-9478288; 9478269-9478287,9478333-9478612	F46A9	F46A9.4	skr-2	SKP1-like protein ASK10 (3e-48)	Skp1-Skp2 dimerisation / SKP1 component	mitotic spindle orientation / pachytene / larval development (sensu Nematoda) / locomotory behavior / negative regulation of cell proliferation / gonad development / embryonic development (sensu Animalia) / oviposition / SCF ubiquitin ligase complex / growth / positive regulation of growth rate / embryonic cleavage / hermaphrodite genital morphogenesis			+
380	8263	1.65529	1.8403	0.55164	0.971488	0.761564	yk97g10	yk97g10.5	yk97g10.3	II: 3538435-3538696,3540141-3540238; 3532607-3532726	W09G10	W09G10.4	apt-5	adaptor related protein complex (AP)-3 delta subunit (1e-130) / Adapter-related protein complex 3 delta 1 subunit (Delta-adaptin 3) (AP-3 complex delta subunit) (Delta-adaptin) (0.0)	Bovine leukaemia virus receptor / Adaptin, N-terminal / ARM repeat fold / Regulator of chromosome condensation, RCC1
381	3173	1.12069	2.71396	-0.0110644	1.53195	0.760442	yk484a11	yk484a11.5	yk484a11.3	IV: 7152127-7152489; 7150727-7150789,7150868-7151104	C34D4	C34D4.15	col-113	cuticule collagen (2e-17)	Collagen triple helix repeat / Collagen helix repeat / Nematode cuticle collagen, N-terminal
382	8194	1.73952	1.74828	0.623241	0.897481	0.760361	yk602c3	yk602c3.5	yk602c3.3	IV: 13511893-13512123; 13510349-13510647	Y45F10A	Y45F10A.2	puf-3	putative pumilio/Mpt5 family RNA-binding protein (3e-36)	Pumilio/Puf RNA-binding / ARM repeat fold	RNA binding / embryonic development (sensu Animalia)
383	3977	2.03152	1.49564	0.847111	0.672314	0.759713	yk223a10	yk223a10.5	yk223a10.3	IV: 17053555-17053592,17053596-17053759,17053811-17053960; 17054781-17054847,17055121-17055225,17055279-17055402	Y116A8C	Y116A8C.23	-
384	8287	1.39261	2.17447	0.302342	1.21221	0.757277	yk72h12	yk72h12.5	yk72h12.3	V: 5061089-5061257,5061314-5061462,5061510-5061551; 5056212-5056537	K11D12	K11D12.10	mlk-1	mixed lineage kinase MLK1 (8e-47)	Serine/threonine protein kinase, active site / Eukaryotic protein kinase; Protein kinase / SH3	protein kinase activity / protein serine/threonine kinase activity / protein-tyrosine kinase activity / ATP binding / protein amino acid phosphorylation
385	5386	1.87482	1.61476	0.731308	0.782866	0.757087	yk454h3	yk454h3.5	yk454h3.3	I: 132216-132552,132611-132645; 133907-134206	F53G12	F53G12.5	mex-3	PEM-3 (4e-54)	KH; KH domain / KH domain, type 1; KH, type 1	gastrulation (sensu Protostomia) / nucleic acid binding / embryonic development (sensu Animalia) / embryonic morphogenesis
386	1325	1.31504	2.29777	0.219663	1.29178	0.755722	yk123e9	yk123e9.5	yk123e9.3	IV: 12109387-12109615,12110076-12110206; 12108732-12109060	M18	M18.1	col-129		Collagen triple helix repeat / Nematode cuticle collagen, N-terminal
387	3168	1.9874	1.51933	0.815436	0.694983	0.75521	yk422g9	yk422g9.5	yk422g9.3	I: 7971735-7971879,7972398-7972612; 7980150-7980450	T22C1	T22C1.10	-	rab3-GAP regulatory domain (3e-17)
388	4918	2.25954	1.33556	1.00058	0.508998	0.754791	yk146c5	-	yk146c5.3	V: 2186038-2186062,2186068-2186080,2186093-2186212,2186264-2186347	C45H4,Y5H2B	C45H4.17	-	cytochrome P450 2C33v4 (3e-73)	Cytochrome P450	monooxygenase activity / electron transport
389	2309	1.63322	1.84678	0.532274	0.976558	0.754416	yk158g4	yk158g4.5	yk158g4.3	I: 7097718-7097993,7098036-7098118; 7096143-7096439	F22D6	F22D6.3	nrs-1	60K filarial antigen (0.0)	tRNA synthetase, class II (D, K and N) / Asparaginyl-tRNA synthetase, class IIb / OB-fold nucleic acid binding; OB-fold nucleic acid binding domain / Nucleic acid-binding OB-fold / Aminoacyl-transfer RNA synthetase, class II / Aspartyl-tRNA synthetase, class IIb	reproduction / larval development (sensu Nematoda) / nucleic acid binding / tRNA ligase activity / aspartate-tRNA ligase activity / asparagine-tRNA ligase activity / ATP binding / cytoplasm / amino acid activation / asparaginyl-tRNA aminoacylation / aspartyl-tRNA aminoacylation / embryonic development (sensu Animalia) / growth
390	4547	1.79576	1.67888	0.669149	0.839045	0.754097	yk47g4	yk47g4.5	yk47g4.3	MtDNA: 9066-9425; 8926-8942,8946-9201		MTCE.26	-	cytochrome oxidase subunit I (0.0)		cytochrome-c oxidase activity / electron transport / membrane
391	5962	1.82121	1.65405	0.689455	0.817555	0.753505	yk608e10	yk608e10.5	yk608e10.3	III: 5565005-5565103,5565274-5565485,5566627-5566689; 5566968-5567267	F09F7	F09F7.2	mlc-3	myosin essential light chain isoform 1 (1e-33)	Calcium-binding EF-hand	calcium ion binding / locomotory behavior / oviposition
392	5884	1.56893	1.91561	0.474333	1.02935	0.751844	yk549e10	yk549e10.5	yk549e10.3	MtDNA: 10447-10824; 11321-11620		MTCE.34	-	NADH-ubiquinone oxidoreductase chain 3 (EC 1.6.5.3) (1e-40)		mitochondrial electron transport, NADH to ubiquinone / NADH dehydrogenase (ubiquinone) activity
393	5302	1.54877	1.93856	0.455681	1.04653	0.751106	yk597f2	yk597f2.5	yk597f2.3	I: 5019162-5019169,5019220-5019375,5019783-5019889,5019940-5019991,5020060-5020108; 5018844-5018925,5018981-5019169,5019220-5019248	F54C1	F54C1.7	pat-10	troponin-like protein (2e-75)	Calcium-binding EF-hand	reproduction / larval development (sensu Nematoda) / calcium ion binding / muscle contraction / physiological processes / structural constituent of muscle / embryonic development (sensu Animalia) / embryonic morphogenesis / muscle thin filament assembly / muscle fiber		+
394	4502	1.4085	2.12895	0.318712	1.18169	0.7502	yk488d7	yk488d7.5	yk488d7.3	II: 1664389-1664621,1664671-1664790; 1665338-1665387,1665441-1665690	ZC204	ZC204.2	-		Homeodomain-like / Homeobox	transcription factor activity / nucleus / regulation of transcription, DNA-dependent
395	2240	2.06386	1.45239	0.869896	0.62998	0.749938	yk498g1	yk498g1.5	yk498g1.3	5':3'-inconsistency					Immunoglobulin-like / PRP38 family / Eukaryotic protein kinase; Protein kinase / Tyrosine protein kinase / Tyrosine protein kinase, active site / Immunoglobulin C-2 type
396	2094	1.09419	2.73834	-0.0455778	1.54485	0.749636	yk327f2	yk327f2.5	yk327f2.3	X: 2145172-2145391,2145474-2145613; 2144659-2144958	EGAP7	EGAP7.1	dpy-3	cuticular collagen (1e-12)	Collagen triple helix repeat / Nematode cuticle collagen, N-terminal	locomotory behavior / positive regulation of body size
397	946	3.19182	0.938591	1.49893	0.000116558	0.749525	yk504a5	yk504a5.5	yk504a5.3	III: 3389915-3389985,3390609-3390915; 3391671-3391742,3392083-3392210,3392337-3392435	C56G7	C56G7.3	-	Mus musculus ES cells cDNA, RIKEN full-length enriched library, clone:C330008I15 product:similar to PP4068 [Homo sapiens], full insert sequence (2e-14)	Engulfment and cell motility, ELM
398	2359	2.52833	1.18303	1.16274	0.33403	0.748384	yk255b11	yk255b11.5	yk255b11.3	V: 9781618-9781774,9781821-9781991,9782037-9782086; 9780510-9780792,9780841-9780856	F46B6	F46B6.4	-	Pseudoautosomal GTP-binding protein-like (6e-48)	GTP1/OBG
399	253	1.908	1.56751	0.756618	0.740026	0.748322	yk478e5	yk478e5.5	yk478e5.3	IV: 11081712-11081740,11081786-11081891,11081939-11082111,11082160-11082222; 11081131-11081430	M7	M7.1	let-70	Ubiquitin-conjugating enzyme E2-17 kDa (EC 6.3.2.19) (Ubiquitin-protein ligase) (Ubiquitin carrier protein) (Effete protein) (4e-83)	Ubiquitin-conjugating enzymes	ubiquitin conjugating enzyme activity / protein modification / ubiquitin cycle / physiological processes / determination of adult life span / embryonic development (sensu Animalia) / hermaphrodite genital morphogenesis
400	2960	1.90198	1.57124	0.752059	0.743447	0.747753	yk133e3	yk133e3.5	yk133e3.3	I: 5375078-5375193,5376158-5376343,5379735-5379791; 5372895-5373202	F55A12	F55A12.9	pqn-44	chromosome 6 open reading frame 37, C6orf37 protein (5e-69)	KH domain, prokaryotic type	regulation of protein activity, epigenetic
401	4880	2.0447	1.45999	0.856444	0.637509	0.746977	yk106b12	yk106b12.5	yk106b12.3	I: 541363-541646; 542010-542191	Y65B4BR	Y65B4BR.4	-	Nedd-4-like ubiquitin-protein ligase WWP1 (EC 6.3.2.-) (WW domain- containing protein 1) (0.0)	HECT domain (Ubiquitin-protein ligase) / C2 domain / WW/Rsp5/WWP domain / C2 calcium/lipid-binding domain, CaLB	ubiquitin-protein ligase activity / intracellular / protein modification / ubiquitin cycle
402	364	2.38572	1.24857	1.07898	0.411825	0.745402	yk203c5	yk203c5.5	yk203c5.3	II: 8964998-8965098,8965164-8965287,8965336-8965349; 8965202-8965287,8965336-8965411,8965463-8965575,8965621-8965644	C18E9	C18E9.2	-	translocation protein 1 (8e-42)	Translocation protein Sec62	locomotory behavior / protein transporter activity / protein transport / integral to membrane / osmoregulation / negative regulation of body size
403	1118	2.28607	1.29912	1.01742	0.469081	0.743252	yk348h10	-	yk348h10.3	I: 5637258-5637553	F46F11,M01A12	F46F11.1	-	Similar to KIAA0377 gene product (0.0)	Histidine acid phosphatase	acid phosphatase activity
404	4004	1.6812	1.76584	0.574044	0.9119	0.742972	yk259d2	yk259d2.5	yk259d2.3	V: 177407-177528,178298-178523; 183612-183728,184150-184331	Y108G3AL	Y108G3AL.1	cul-3	Cullin homolog 3 (CUL-3) (0.0)	Cullin	cell cycle / embryonic development (sensu Animalia)
405	2269	2.14307	1.38423	0.924231	0.560637	0.742434	yk23f8	yk23f8.5	yk23f8.3	V: 10840703-10840746,10845020-10845079,10848231-10848370,10848424-10848539; 10848916-10849271	C29A12	C29A12.4	-	Neurexin 1-alpha precursor (Neurexin I-alpha) (1e-141)	EGF-like domain / EGF-like domain, subtype 2 / Concanavalin A-like lectin/glucanase / Laminin G / Type I EGF
406	6595	2.23391	1.32633	0.984124	0.498988	0.741556	yk595a6	yk595a6.5	yk595a6.3	I: 8142181-8142517,8142597-8142635; 8142733-8143032	T28B8	T28B8.1	-
407	9122	1.58525	1.86904	0.489261	0.993846	0.741553	yk543d6	yk543d6.5	yk543d6.3	X: 8190224-8190251,8190531-8190733,8191021-8191145; 8185189-8185488	C17H11	C17H11.6	-	RING finger protein 19 (XY body protein) (XYbp) (Gametogenesis expressed protein GEG-154) (UBCM4-interacting protein 117) (UIP117) (1e-109)	Zn-finger, RING / Zn-finger, cysteine-rich C6HC
408	9103	1.45932	2.02985	0.369845	1.11292	0.741382	yk521b7	yk521b7.5	yk521b7.3	II: 6742860-6742879,6742928-6743080,6743125-6743269,6743316-6743349; 6743789-6743837,6743884-6744133	F41G3	F41G3.6	-		Myb DNA-binding domain / Viral coat and capsid protein	DNA binding / nucleus
409	3103	2.1032	1.40799	0.897137	0.58519	0.741164	yk374d6	yk374d6.5	yk374d6.3	II: 3641516-3641533,3641583-3641694,3642194-3642328,3642378-3642471; 3643775-3644074	M151	M151.1	-			embryonic development (sensu Animalia)
410	9925	1.70724	1.73397	0.596219	0.885628	0.740924	yk159b2	yk159b2.5	yk159b2.3	IV: 15046297-15046380,15047289-15047580; 15048870-15049168	Y41E3	Y41E3.11	-	E1B-55kDa-associated protein 5, isoform b (2e-50)	SPla/RYanodine receptor SPRY	larval development (sensu Nematoda) / locomotory behavior / embryonic development (sensu Animalia) / growth / positive regulation of growth rate
411	1801	2.13265	1.38808	0.917202	0.564634	0.740918	yk385h2	yk385h2.5	yk385h2.3	IV: 5651087-5651326; 5651472-5651771	B0547	T19E7.2	skn-1	Skn-1 protein [C.elegans] (0.0)	Basic-leucine zipper (bZIP) transcription factor / Eukaryotic transcription factor, DNA-binding	DNA binding / nucleus / regulation of transcription, DNA-dependent / embryonic development (sensu Animalia)
412	10091	1.58186	1.87108	0.486179	0.995421	0.7408	yk538d4	yk538d4.5	yk538d4.3	III: 4193915-4194201,4194252-4194323; 4194946-4195246	R74	R74.3	xbp-1	X-box binding protein unprocessed isoform [C.elegans] (1e-112)	Basic-leucine zipper (bZIP) transcription factor / Eukaryotic transcription factor, DNA-binding	DNA binding / nucleus / regulation of transcription, DNA-dependent
413	1713	1.81789	1.6272	0.686822	0.793941	0.740382	yk254h8	yk254h8.5	yk254h8.3	IV: 9147460-9147686,9147737-9147867; 9147929-9147948,9148225-9148499	F23B2	F23B2.6	aly-2	hypothetical protein M18.7 [C.elegans] (2e-36)
414	5631	2.09195	1.41394	0.889405	0.591268	0.740337	yk602a4	yk602a4.5	yk602a4.3	V: 1869046-1869419; 1870012-1870311	T10B5	T10B5.6	-			locomotory behavior / embryonic development (sensu Animalia) / hermaphrodite genital morphogenesis
415	1382	1.52226	1.94255	0.430771	1.0495	0.740135	yk224e1	yk224e1.5	yk224e1.3	IV: 8433074-8433171,8433225-8433361,8433416-8433538; 8437622-8437919	T26A8	T26A8.1	-
416	3502	1.97981	1.49277	0.809913	0.669537	0.739725	yk442e7	-	yk442e7.3	MtDNA: 2860-3159		MTCE.12	-	ATPase subunit 6 (1e-92)		proton transport / membrane
417	320	1.95581	1.50941	0.792321	0.68553	0.738925	yk500h8	yk500h8.5	yk500h8.3	I: 1736542-1736901; 1740302-1740602	Y71G12B	Y71G12B.11	-	Talin 2 (0.0)	I/LWEQ domain / FERM / Band 4.1; Band 4.1 domain	reproduction / morphogenesis of an epithelium / larval development (sensu Nematoda) / actin binding / cytoskeleton / gametogenesis / physiological processes / locomotory behavior / embryonic development (sensu Animalia) / osmoregulation / growth / positive regulation of growth rate / locomotion / post-embryonic body morphogenesis / hermaphrodite genital morphogenesis
418	1044	1.92136	1.53582	0.766681	0.710555	0.738618	yk199h12	yk199h12.5	yk199h12.3	V: 9349026-9349180,9349230-9349366,9349423-9349490; 9347706-9347828,9347878-9348054	K07B1				D111/G-patch domain
419	7310	1.56323	1.88745	0.46908	1.00798	0.738532	yk396g5	yk396g5.5	yk396g5.3	III: 9169172-9169528; 9168038-9168335	F54G8	F54G8.3	ina-1	integrin alpha 1 (1e-102)	Integrins alpha chain	morphogenesis of an epithelium / cell adhesion receptor activity / cell adhesion / cell-matrix adhesion / gametogenesis / locomotory behavior / integrin complex / hermaphrodite genital morphogenesis
420	7154	1.63247	1.80397	0.531607	0.942721	0.737164	yk548b10	yk548b10.5	yk548b10.3	I: 5867535-5867755,5868053-5868168,5868762-5868801; 5865761-5866060	F33D11	F33D11.9	-	GPI-anchor transamidase complex; GPI-anchor transamidase activity; involved in GPI anchor biosynthesis; involved in attachment of GPI anchor to protein; 7 predicted transmembrane helices; predicted N-terminal signal sequence; similar to S. cerevisiae YLR088W (9e-25)	Fe-only hydrogenase, small subunit / Gaa1-like, GPI transamidase component
421	1763	1.38713	2.12276	0.296655	1.17749	0.737074	yk291h6	yk291h6.5	yk291h6.3	V: 9167439-9167714,9167765-9167848; 9162291-9162589	B0222				Collagen triple helix repeat / Nematode cuticle collagen, N-terminal
422	8481	1.30885	2.24618	0.212855	1.25902	0.735939	yk562e10	yk562e10.5	yk562e10.3	III: 7160611-7160649,7160696-7160878,7160923-7161059; 7158899-7159198	K04G7	K04G7.10	rnp-7	70K U1 small nuclear ribonucleoprotein (8e-59)	RNA-binding region RNP-1 (RNA recognition motif)	nucleic acid binding / embryonic development (sensu Animalia)
423	1466	1.13582	2.58477	0.00828206	1.46159	0.734934	yk366e4	yk366e4.5	yk366e4.3	IV: 1818439-1818797; 1817459-1817727	Y38C1BA	Y38C1BA.3	col-109	C. elegans COL-96 protein (corresponding sequence Y41C4A.19) [C.elegans] (2e-18)	Collagen triple helix repeat / Nematode cuticle collagen, N-terminal
424	9224	1.54051	1.90534	0.447966	1.02159	0.73478	yk197b11	yk197b11.5	-	III: 9455250-9455271,9455320-9455376,9455428-9455524,9455578-9455703,9455830-9455887	F54C8	F54C8.5	-	Homo sapiens Ras homolog enriched in brain 2 (4e-36)	Ras small GTPase, Ras type / Ras GTPase superfamily / Small GTP-binding protein domain	small monomeric GTPase activity / RAB small monomeric GTPase activity / RAS small monomeric GTPase activity / Rho small monomeric GTPase activity / GTP binding / small GTPase mediated signal transduction / gametogenesis / locomotory behavior / protein transport / osmoregulation / positive regulation of growth rate / negative regulation of body size
425	7131	1.68703	1.7369	0.579041	0.888061	0.733551	yk522f9	yk522f9.5	yk522f9.3	MtDNA: 9712-10087; 9982-10281		MTCE.31	-	cytochrome-c oxidase (EC 1.9.3.1) chain II (1e-111)		cytochrome-c oxidase activity / copper ion binding / electron transport / membrane
426	1992	1.85841	1.57625	0.718621	0.748047	0.733334	yk113f9	yk113f9.5	yk113f9.3	IV: 1917985-1918121,1918556-1918672,1919176-1919281; 1921351-1921621	F52C12	F52C12.5	elt-6	Siderophore biosynthesis regulatory protein URBS1 (5e-14)	Zn-finger, GATA type	transcription factor activity / nucleus / regulation of transcription, DNA-dependent
427	8854	1.93783	1.50968	0.778996	0.685789	0.732393	yk588c3	-	yk588c3.3	II: 2840013-2840057,2840129-2840383	Y110A2AL	Y110A2AL.4	-	Hypothetical protein Y110A2AL.7 [C.elegans] (2e-47)		positive regulation of growth rate
428	5099	1.59575	1.8301	0.498792	0.963474	0.731133	yk432f4	yk432f4.5	yk432f4.3	V: 8849924-8850281; 8849989-8850288/ V: 8892019-8892376; 8892084-8892383/ V: 8892019-8892376; 8849989-8850288	F07B7/K06C4/K06C4,F07B7	F07B7.9, K06C4.2	his-50,his-28	histone H4 (3e-40)	Histone-fold / Histone core / Histone-fold/TFIID-TAF/NF-Y / Histone H4	nucleosome / DNA binding / nucleus / nucleosome assembly / chromosome organization and biogenesis (sensu Eukarya)
429	9833	1.48203	1.97052	0.392127	1.07013	0.731128	yk607f6	yk607f6.5	yk607f6.3	V: 911617-911657,911799-911900,912901-913116; 915777-916076	H24K24	H24K24.3	-	alcohol dehydrogenase class 3 (1e-144)	NAD-binding site / Zinc-containing alcohol dehydrogenase / Zinc-containing alcohol dehydrogenase superfamily	alcohol dehydrogenase activity, zinc-dependent / receptor activity / transporter activity / transport / zinc ion binding / membrane
430	2614	2.0161	1.44224	0.836125	0.619857	0.727991	yk129d7	yk129d7.5	yk129d7.3	I: 398946-399050,399191-399271,399955-400108; 412679-412885	Y50C1A	Y50C1A.1	-	zinc finger protein Cezanne (8e-81)	Ovarian tumour, otubain / Ankyrin
431	2935	2.48246	1.17036	1.13633	0.318506	0.727416	yk139b5	yk139b5.5	yk139b5.3	I: 11233009-11233080,11233132-11233207,11233256-11233327,11235418-11235506,11235562-11235628; 11240803-11240833,11240899-11240991,11241166-11241239,11241242-11241319	Y53H1A	Y53H1A.2	-	NF-YA subunit (1e-11)	Zn-finger, C2H2 type / CCAAT-binding transcription factor, subunit B	transcription factor activity / nucleus / regulation of transcription, DNA-dependent
432	1644	2.00754	1.44586	0.829986	0.623474	0.72673	yk106g10	yk106g10.5	yk106g10.3	I: 4913181-4913206,4913257-4913445,4913910-4914047; 4911827-4912126	F21F3	F21F3.6	-
433	6932	1.9366	1.4966	0.778083	0.673233	0.725658	yk604a4	yk604a4.5	yk604a4.3	X: 11057443-11057553,11057608-11057856; 11059347-11059646	C09F12,W04G3	W04G3.8	-	Hypothetical protein W04G3.3 [C.elegans] (3e-45)		larval development (sensu Nematoda) / physiological processes / locomotory behavior / positive regulation of growth rate / locomotion
434	1221	2.21411	1.30829	0.971283	0.479228	0.725256	yk423h5	yk423h5.5	yk423h5.3	V: 9732696-9732747,9735096-9735337,9735387-9735467; 9736232-9736531	F40F9	F40F9.7	-	NC2alpha (3e-12)	Histone-fold / Histone-fold/TFIID-TAF/NF-Y / Transcription factor CBF/NF-Y/archaeal histone	DNA binding
435	4979	2.27998	1.2703	1.01357	0.436713	0.725143	yk248f9	yk248f9.5	yk248f9.3	I: 72752-72896,72940-73016,73604-73740; 80699-80998	Y48G1C	Y48G1C.2	csk-1	Tyrosine-protein kinase CSK (EC 2.7.1.112) (C-SRC kinase) (1e-106)	Small nuclear-like ribonucleoprotein / SH2 motif / Serine/threonine protein kinase; Serine/Threonine protein kinase / Eukaryotic protein kinase; Protein kinase / Tyrosine protein kinase / Tyrosine protein kinase, active site / SH3	protein kinase activity / protein serine/threonine kinase activity / protein-tyrosine kinase activity / ATP binding / phosphoinositide 3-kinase complex / protein amino acid phosphorylation / intracellular signaling cascade / phosphatidylinositol 3-kinase activity
436	8181	1.64608	1.759	0.543586	0.906301	0.724943	yk590a11	yk590a11.5	yk590a11.3	III: 10353100-10353374,10353422-10353504; 10354592-10354889	T07C4	T07C4.3	-
437	2229	1.84806	1.56373	0.710566	0.736543	0.723554	yk468g11	yk468g11.5	yk468g11.3	V: 11080293-11080480,11080526-11080716; 11079430-11079647,11079700-11079781	T04C12	T04C12.5	act-2	actin (0.0)	Actin/actin-like / Actin	reproduction / motor activity / structural constituent of cytoskeleton / actin filament / actin cytoskeleton
438	1136	2.42785	1.18966	1.10423	0.342093	0.723163	yk379f11	yk379f11.5	yk379f11.3	II: 8201633-8201904,8201950-8202036; 8203558-8203856	T05C12,M110	T05C12.10	qua-1	fugu hedgehog (5e-18)	Protein splicing (intein) site / Hedgehog/Intein hint domain, N-terminal / Hedgehog/Intein hint domain, C-terminal / Hedgehog protein, hint region; Peptidase C46, hedgehog protein, hint region / Peptidase C46, hedgehog protein; Sonic hedgehog protein	larval development (sensu Nematoda) / cell communication / development / locomotory behavior / protein splicing / osmoregulation / molting cycle (sensu Invertebrata) / growth
439	4507	2.24939	1.2829	0.994088	0.450957	0.722522	yk490d4	yk490d4.5	yk490d4.3	I: 9134638-9134908,9134961-9135064; 9134261-9134480,9134539-9134618	ZK858	ZK858.3	-	C-type lectin CTL-2 precursor (4e-33)	C-type lectin	sugar binding
440	1786	2.10949	1.36715	0.901449	0.542717	0.722083	yk358g4	yk358g4.5	yk358g4.3	V: 10471110-10471181,10471526-10471654,10472982-10473138; 10479125-10479423	F22E12,Y32F6B	F22E12.4	egl-9	EGLN1 protein (6e-51)	Prolyl 4-hydroxylase, alpha subunit / 2OG-Fe(II) oxygenase superfamily / Zn-finger, MYND type	oxidoreductase activity, acting on paired donors, with incorporation or reduction of molecular oxygen, 2-oxoglutarate as one donor, and incorporation of one atom each of oxygen into both donors / protein metabolism
441	324	2.17948	1.32178	0.948535	0.494028	0.721281	yk500e6	yk500e6.5	yk500e6.3	II: 3935302-3935502,3935556-3935718; 3935644-3935749,3935802-3935995	Y14H12B	Y14H12B.1	-		Zn-finger, C2H2 type
442	6630	1.45367	1.98034	0.364256	1.0773	0.720776	yk156f12	yk156f12.5	-	III: 4094518-4094687,4094804-4094870	C03C10	C03C10.3	rnr-2	ribonuleotide reductase small subunit (1e-127)	Ribonucleotide reductase	morphogenesis of an epithelium / ribonucleoside-diphosphate reductase activity / mitochondrion / physiological processes / determination of adult life span / deoxyribonucleoside diphosphate metabolism / embryonic development (sensu Animalia) / hermaphrodite genital morphogenesis
443	6157	2.67394	1.0761	1.24352	0.197366	0.720444	yk536e12	yk536e12.5	yk536e12.3	II: 302433-302694,302754-302851; 303164-303230,303351-303583	K01A2	K01A2.5	-	putative alpha/beta hydrolase (1e-82)
444	6593	1.60366	1.79359	0.505924	0.934398	0.720161	yk608a10	-	yk608a10.3	II: 9270796-9271095	C01G6	C01G6.3	-
445	3089	2.26905	1.2675	1.00664	0.433539	0.720089	yk380a8	yk380a8.5	yk380a8.3	III: 9048039-9048399; 9046028-9046312,9046399-9046413	R107	R107.4	-	inhibitor of kappa light polypeptide gene enhancer in B-cells, kinase epsilon (5e-14)	Serine/threonine protein kinase, active site / Serine/threonine protein kinase; Serine/Threonine protein kinase / Eukaryotic protein kinase; Protein kinase / Tyrosine protein kinase	protein kinase activity / protein serine/threonine kinase activity / protein-tyrosine kinase activity / ATP binding / protein amino acid phosphorylation
446	6507	1.65024	1.74268	0.547233	0.892858	0.720046	yk548a9	yk548a9.5	yk548a9.3	X: 10100925-10101088,10101134-10101329; 10103678-10103977	T06H11	W07E11.1	-	glutamate synthase (NADH2) (EC 1.4.1.14) B24H17.40 precursor [similarity] (0.0)	Ferredoxin-dependent glutamate synthase / Pyridine nucleotide-disulphide oxidoreductase, class I / Glutamate synthase, alpha subunit, C-terminal / Glutamate synthase central domain / FAD-dependent pyridine nucleotide-disulphide oxidoreductase / Glutamate synthase amidotransferase domain / NAD-binding site / Glutamate synthase, NADH/NADPH, small subunit 1 / Adrenodoxin reductase	larval development (sensu Nematoda) / electron transport / glutamate biosynthesis / nitrogen metabolism / embryonic development (sensu Animalia) / disulfide oxidoreductase activity / glutamate synthase activity / oxidoreductase activity / oxidoreductase activity, acting on the CH-NH2 group of donors, NAD or NADP as acceptor / growth / positive regulation of growth rate
447	2418	2.13513	1.3457	0.91888	0.51991	0.719395	yk318f2	yk318f2.5	yk318f2.3	IV: 9820406-9820659,9820708-9820808; 9817459-9817757	W08D2	W08D2.5	-	Probable cation-transporting ATPase 3 (EC 3.6.3.-) (ATPase family homolog up-regulated in senescence cells 1) (0.0)	haloacid dehalogenase-like hydrolase; Haloacid dehalogenase-like hydrolase / E1-E2 ATPase-associated region / ATPase, E1-E2 type	ATP binding / molecular_function unknown / cation transport / metabolism / ATPase activity, coupled to transmembrane movement of ions, phosphorylative mechanism / membrane / integral to membrane / hydrolase activity / ATPase activity
448	6983	1.49015	1.92745	0.400012	1.03824	0.719127	yk613h10	yk613h10.5	yk613h10.3	II: 11453889-11454001,11454055-11454287; 11455297-11455339,11455387-11455642	W02B12	W02B12.3	rsp-1	splicing factor, arginine/serine-rich 5 (1e-41)	RNA-binding region RNP-1 (RNA recognition motif)	nucleic acid binding				+
449	8577	1.80329	1.5926	0.675183	0.762935	0.719059	yk417b1	yk417b1.5	-	III: 3590716-3590889,3591606-3591722,3591767-3591834	C48D5	C48D5.2	ptp-1	Protein tyrosine phosphatase, non-receptor type 4 (EC 3.1.3.48) (Protein-tyrosine phosphatase MEG1) (PTPase-MEG1) (MEG) (1e-134)	PDZ/DHR/GLGF domain / Tyrosine specific protein phosphatase and dual specificity protein phosphatase / Band 4.1; Band 4.1 domain / Tyrosine specific protein phosphatase	protein phosphatase activity / protein tyrosine phosphatase activity / cytoskeleton / protein amino acid dephosphorylation / intracellular signaling cascade
450	798	1.72992	1.65769	0.615258	0.820725	0.717992	yk340a10	yk340a10.5	yk340a10.3	III: 4167835-4167938,4168288-4168437,4168625-4168737,4168740-4168745; 4166981-4167280	C16C10	C16C10.6	-	Mus musculus adult male corpora quadrigemina cDNA, RIKEN full-length enriched library, clone:B230345I16 product:unclassifiable, full insert sequence (2e-19)		larval development (sensu Nematoda) / embryonic development (sensu Animalia) / growth / positive regulation of growth rate
451	1265	2.13186	1.34511	0.91667	0.519276	0.717973	yk508d7	yk508d7.5	yk508d7.3	X: 12507287-12507661; 12503880-12504180	H20J18,F45E6	H20J18.1	scd-1			regulation of protein activity, epigenetic
452	5923	2.12809	1.34729	0.91411	0.521612	0.717861	yk599e7	yk599e7.5	yk599e7.3	III: 13341010-13341099,13341147-13341416; 13341703-13342002	F53A2	F53A2.4	nud-1	prolactin-induced T cell protein c15 (4e-76)	Helix-turn-helix, Fis-type / HSP20-like chaperone / Nuclear movement protein	reproduction / morphogenesis of an epithelium / gametogenesis / locomotory behavior / embryonic development (sensu Animalia) / pronuclear migration / centrosomal and pronuclear rotation / positive regulation of growth rate / hermaphrodite genital morphogenesis	+
453	7778	1.77772	1.60943	0.65458	0.7781	0.71634	yk530e9	yk530e9.5	yk530e9.3	V: 12662505-12662587,12662635-12662911; 12662362-12662587,12662635-12662707	W05B10	W05B10.1	-	histone H3.3 [validated] (6e-65)	Histone H3 / Histone-fold / Histone core / Histone-fold/TFIID-TAF/NF-Y	nucleosome / DNA binding / nucleus / nucleosome assembly / chromosome organization and biogenesis (sensu Eukarya) / locomotory behavior / positive regulation of growth rate
454	6981	1.66154	1.72163	0.557076	0.875326	0.716201	yk613h6	yk613h6.5	yk613h6.3	V: 7736998-7737202,7737251-7737309,7737384-7737490; 7736282-7736581	T05B11	T05B11.3	-
455	4981	2.46468	1.15882	1.12595	0.304201	0.715076	yk252b8	yk252b8.5	yk252b8.3	V: 5227962-5228135,5228908-5229079; 5229922-5230221	Y49G5B	Y49G5B.1	-			embryonic development (sensu Animalia)
456	1344	3.43048	0.831501	1.60297	-0.174663	0.714152	yk113h2	yk113h2.5	yk113h2.3	X: 887689-887790,888025-888125,888181-888278,888321-888378; 882979-883293	ZC13	ZC13.3	-		MAM; MAM domain	membrane
457	5512	2.20753	1.29177	0.96699	0.460901	0.713945	yk536b4	yk536b4.5	yk536b4.3	X: 13226206-13226565; 13225792-13226091	K08H2	K08H2.1	skr-21	S-phase kinase-associated protein 1A (6e-11)	Skp1-Skp2 dimerisation / SKP1 component
458	7341	1.17112	2.43188	0.0524488	1.37362	0.713035	yk293c4	yk293c4.5	yk293c4.3	V: 12355613-12355770,12355873-12356066; 12356481-12356564,12356617-12356832	F23H12	F23H12.4	sqt-3	cuticle preprocollagen (1e-17)		larval development (sensu Nematoda) / physiological processes / locomotory behavior / embryonic development (sensu Animalia) / growth / positive regulation of body size / post-embryonic body morphogenesis
459	7271	1.61242	1.76585	0.513786	0.911915	0.71285	yk607d7	yk607d7.5	yk607d7.3	IV: 10822676-10822904,10823060-10823156,10823214-10823246; 10825566-10825865	R13	R13.1	-		Zn-finger, MIZ type	zinc ion binding
460	4517	3.05112	0.933	1.4339	-0.00850222	0.712696	yk492c11	yk492c11.5	yk492c11.3	I: 7201239-7201473,7201824-7201973; 7198987-7199283	C01H6,M05B5	M05B5.5	hlh-2	kappa-E2-binding factor (2e-21)	Basic helix-loop-helix dimerization domain bHLH / Homeodomain-like	gametogenesis / locomotory behavior / embryonic development (sensu Animalia) / hermaphrodite genital morphogenesis
461	1985	1.88042	1.51365	0.735609	0.689582	0.712595	yk170h9	yk170h9.5	yk170h9.3	III: 13305416-13305519,13305524-13305586; 13302343-13302629	Y43F4B	Y43F4B.6	klp-19	chromokinesin (1e-111)	Kinesin, motor region	larval development (sensu Nematoda) / motor activity / ATP binding / microtubule associated complex / embryonic development (sensu Animalia) / growth
462	2417	2.46389	1.15283	1.12549	0.296724	0.711107	yk318f6	yk318f6.5	yk318f6.3	IV: 10186247-10186402,10186449-10186578,10186628-10186706,10186751-10186760; 10183890-10183985,10184036-10184169,10184360-10184428	K04D7	K04D7.4	-	protein-tyrosine phosphatase (1e-76)	Fibronectin, type III / Immunoglobulin-like / Immunoglobulin subtype / Tyrosine specific protein phosphatase and dual specificity protein phosphatase / Fibronectin, type III-like fold / Tyrosine specific protein phosphatase / TONB Box N terminus	protein phosphatase activity / protein tyrosine phosphatase activity / receptor activity / transporter activity / protein amino acid dephosphorylation / transport / membrane
463	1726	2.16847	1.30961	0.941234	0.48069	0.710962	yk205h10	yk205h10.5	yk205h10.3	V: 2244876-2245053,2245370-2245550; 2246392-2246427,2246476-2246649,2246696-2246785	F41B5	F41B5.3	-	cytochrome P450 2N1 (8e-70)	Cytochrome P450	monooxygenase activity / electron transport
464	4454	1.87989	1.51038	0.735202	0.68646	0.710831	yk435g5	yk435g5.5	yk435g5.3	X: 16963782-16963865,16964050-16964160,16965104-16965238,16965924-16965958; 16967922-16968029,16968154-16968226,16968414-16968532	F52G3	F52G3.1	-	LOC398535 protein (1e-11)	BAT2, N-terminal
465	3838	1.65123	1.71877	0.548093	0.872926	0.710509	yk478f2	yk478f2.5	yk478f2.3	III: 4277156-4277349,4277774-4277952; 4276246-4276408	R10E4	R10E4.2	-	Rbms1 protein (1e-43)	RNA-binding region RNP-1 (RNA recognition motif)	nucleic acid binding / locomotory behavior / embryonic development (sensu Animalia) / positive regulation of growth rate
466	4604	1.73182	1.63852	0.616844	0.803944	0.710394	yk167c1	yk167c1.5	yk167c1.3	II: 11452094-11452124,11452414-11452671,11452724-11452814; 11451414-11451654,11451703-11451760	W02B12	W02B12.2	rsp-2	Homo sapiens splicing factor, arginine/serine-rich 4 (1e-46)	RNA-binding region RNP-1 (RNA recognition motif)	nucleic acid binding
467	787	2.2967	1.23544	1.02412	0.396572	0.710345	yk307f11	yk307f11.5	yk307f11.3	II: 7662657-7662834,7662885-7663066; 7663203-7663502	F18A1	F18A1.7	-			embryonic development (sensu Animalia)
468	6601	1.58817	1.78345	0.491918	0.926219	0.709069	yk595h12	yk595h12.5	yk595h12.3	IV: 8499308-8499672; 8499654-8499827,8499875-8499999	C28C12	C28C12.2	-			larval development (sensu Nematoda) / chromosome segregation / locomotory behavior / embryonic development (sensu Animalia) / growth / positive regulation of growth rate
469	9599	1.47245	1.92225	0.382771	1.03434	0.708556	yk199h12	yk199h12.5	yk199h12.3	V: 9349026-9349180,9349230-9349366,9349423-9349490; 9347706-9347828,9347878-9348054	K07B1				D111/G-patch domain
470	7613	1.44663	1.95314	0.357254	1.05734	0.707297	yk670a5	yk670a5.5	yk670a5.3	I: 1978059-1978131,1978521-1978669,1979460-1979596; 1981683-1981817,1983182-1983346	Y51F10	Y51F10.2	-	Hypothetical protein Y47G6A.14 [C.elegans] (8e-12)	Zn-finger, RING
471	3278	1.70634	1.65578	0.595456	0.819057	0.707256	yk187e11	-	yk187e11.3	3'EST_unmapped_to_genome
472	6883	1.64728	1.71309	0.544643	0.86815	0.706397	yk575e10	yk575e10.5	yk575e10.3	I: 4774235-4774308,4774923-4775207; 4773898-4774076	M04F3	M04F3.5	-	actin-bundling protein with BAIAP2 homology (2e-28)
473	5928	1.52199	1.85411	0.430514	0.982276	0.706395	yk599c6	yk599c6.5	yk599c6.3	X: 3058326-3058477,3058523-3058631,3059268-3059367; 3055247-3055516,3055565-3055594	C33D12	C33D12.6	-	RAS-related protein MEL (4e-33)	Ras GTPase superfamily / Calcium-binding EF-hand / Small GTP-binding protein domain / Ribosomal protein L29 / Ras small GTPase, Rab type	structural constituent of ribosome / small monomeric GTPase activity / RAB small monomeric GTPase activity / RAS small monomeric GTPase activity / Rho small monomeric GTPase activity / calcium ion binding / GTP binding / intracellular / ribosome / protein biosynthesis / intracellular protein transport / small GTPase mediated signal transduction / protein transport
474	6505	1.66815	1.69117	0.562807	0.849569	0.706188	yk548b9	yk548b9.5	yk548b9.3	III: 7679348-7679571,7679619-7679769; 7678952-7679244	C18H2	C18H2.2	-	hypothetical protein K06B9.4 [C.elegans] (1e-135)	PapD-like / Aminotransferase, class-II	metabolism / transferase activity
475	1724	2.32341	1.2121	1.0408	0.369056	0.704928	yk206b4	-	yk206b4.3	I: 533076-533246	Y65B4BM
476	6304	1.74396	1.61447	0.62692	0.782605	0.704763	yk604b6	yk604b6.5	-	III: 9240289-9240392,9240584-9240667,9240714-9240885	T23G5	T23G5.6	-		HMG-I and HMG-Y DNA-binding domain (A+T-hook)	DNA binding / nucleus / regulation of transcription, DNA-dependent
477	8437	1.54565	1.81816	0.452768	0.954029	0.703398	yk532f5	yk532f5.5	yk532f5.3	III: 4206252-4206284,4206330-4206442,4206495-4206722; 4207871-4208170	R74	R74.8	-	Hypothetical protein Y110A7A.15a [C.elegans] (1e-112)
478	10246	1.72869	1.62416	0.61423	0.791244	0.702737	yk201b12	yk201b12.5	yk201b12.3	X: 6742392-6742591,6742641-6742800; 6743491-6743552,6743561-6743737,6743745-6743751	R03E9	R03E9.1	mdl-1		Basic helix-loop-helix dimerization domain bHLH	embryonic development (sensu Animalia)
479	7665	1.9433	1.44341	0.783064	0.621029	0.702047	yk506h9	yk506h9.5	yk506h9.3	3'EST_unmapped_to_genome					Amyloidogenic glycoprotein / Amyloid A4 extracellular region
480	1523	2.17078	1.29194	0.94277	0.461083	0.701927	yk415g3	yk415g3.5	yk415g3.3	II: 5646545-5646746,5646794-5646866,5646914-5646996; 5645072-5645230,5645284-5645410,5645458-5645470	F59E12	F59E12.9	-		Transcription elongation factor S-II, central region / H+-transporting two-sector ATPase, alpha/beta subunit, central region	ATP binding / proton transport
481	680	1.05164	2.66674	-0.102804	1.50663	0.701912	yk65h3	yk65h3.5	yk65h3.3	IV: 8979406-8979735; 8978826-8979158	C53B4	C53B4.5	col-119	collagen (1e-19)	Collagen triple helix repeat / Nematode cuticle collagen, N-terminal
482	10125	1.07475	2.60903	-0.0714511	1.47506	0.701806	yk574h5	yk574h5.5	yk574h5.3	V: 5838867-5839102; 5838517-5838815	F26F12	F26F12.1	col-140	Cuticle collagen 19 precursor [C.elegans] (2e-31)	Collagen triple helix repeat / Nematode cuticle collagen, N-terminal
483	630	2.17308	1.29021	0.944293	0.459157	0.701725	yk511b2	yk511b2.5	yk511b2.3	II: 5659323-5659419,5659464-5659738; 5657765-5657902,5657949-5658096	F59E12	F59E12.13	-	alpha-fucosyltransferase homologue (8e-32)	Glycosyl transferase, family 10	protein amino acid glycosylation / fucosyltransferase activity / membrane
484	467	1.72682	1.62122	0.612675	0.788632	0.700653	yk313a2	yk313a2.5	yk313a2.3	V: 13285529-13285544,13285595-13285804,13286447-13286577; 13275815-13276114	F32F2	F32F2.1	-	common-site lymphoma/leukemia GEF (3e-56)	Pleckstrin-like / DH domain
485	1397	1.89486	1.47507	0.746644	0.652327	0.699486	yk266c4	yk266c4.5	yk266c4.3	IV: 9095739-9095932,9095981-9096057,9096113-9096191,9096194-9096208; 9095807-9095932,9095981-9096057,9096113-9096208	C01F6	C01F6.9	-		Zn-finger, C2H2 type	positive regulation of growth rate
486	4951	2.05691	1.35689	0.865036	0.531857	0.698446	yk254c8	yk254c8.5	yk254c8.3	X: 11287073-11287088,11287204-11287323,11287394-11287618; 11286567-11286715,11286827-11286935,11287006-11287047	F38B2	F38B2.4	-	Adenylate kinase isoenzyme 1 (EC 2.7.4.3) (ATP-AMP transphosphorylase) (AK1) (Myokinase) (4e-59)	Adenylate kinase, isozyme 1 / Adenylate kinase	adenylate kinase activity / ATP binding / cytoplasm / mitochondrion / ATP metabolism
487	5237	1.90708	1.46234	0.755922	0.639824	0.697873	yk549d8	yk549d8.5	yk549d8.3	IV: 14649101-14649179,14649730-14649994; 14643026-14643326	Y57G11C	Y57G11C.32	-
488	7233	1.53321	1.81512	0.44111	0.95161	0.69636	yk576e12	yk576e12.5	yk576e12.3	MtDNA: 139-187,190-524; 178-478		MTCE.3	-	NADH-ubiquinone oxidoreductase chain 6 (EC 1.6.5.3) (2e-30)
489	4347	2.16836	1.28108	0.941158	0.448906	0.695032	yk288f5	yk288f5.5	yk288f5.3	III: 5321103-5321476; 5321451-5321627	F52C9	F52C9.8	pqe-1	transcription elongation factor B polypeptide 3 binding protein 1 (5e-38) / PolyQ enhancer protein 1 [C.elegans] (0.0)	Exonuclease	exonuclease activity / intracellular
490	3884	1.30408	2.1299	0.207587	1.18233	0.69496	yk506h9	yk506h9.5	yk506h9.3	3'EST_unmapped_to_genome					Amyloidogenic glycoprotein / Amyloid A4 extracellular region
491	1952	1.65849	1.67372	0.554427	0.83461	0.694519	yk54d5	yk54d5.5	yk54d5.3	I: 4354447-4354806; 4355248-4355573/ I: 4351560-4351919; 4352361-4352686/ I: 4351560-4351919; 4355248-4355573/ I: 4348673-4349032; 4349474-4349799/ I: 4348673-4349032; 4352361-4352686/ I: 4348673-4349032; 4355248-4355573/ I: 4345786-4346145; 4346587-4346912/ I: 4345786-4346145; 4349474-4349799/ I: 4345786-4346145; 4352361-4352686/ I: 4345786-4346145; 4355248-4355573/ I: 4342746-4343105; 4343547-4…	ZK973/ZK973/ZK973/ZK973/ZK973/ZK973/ZK973/ZK973/ZK973/ZK973/T03A1,ZK973/ZK973/ZK973/ZK973/ZK973	ZK973.6	anc-1	nesprin-1 (5e-52)	Actin-binding, actinin-type / Apoptosis regulator Bcl-2 protein, BAG / Spectrin repeat / Calponin-like actin-binding	larval development (sensu Nematoda) / actin binding / protein binding / cytoplasm / apoptosis / cytoskeleton organization and biogenesis / physiological processes / apoptosis regulator activity / molting cycle (sensu Invertebrata) / positive regulation of growth rate		+
492	1240	1.74501	1.59064	0.627793	0.761157	0.694475	yk451c3	yk451c3.5	yk451c3.3	III: 8802750-8803109; 8805812-8806111	F54F2	F54F2.2	zfp-1	AF10 (3e-72)	Zn-finger-like, PHD finger	chromatin / DNA binding / chromatin binding / regulation of transcription, DNA-dependent / RNA interference / hermaphrodite genital morphogenesis
493	9222	1.52782	1.8154	0.436025	0.951838	0.693931	yk118c12	yk118c12.5	-	III: 10120623-10120674,10120724-10120855,10120914-10121098	ZK1128	ZK1128.5	-	brahma associated protein 60 kDa (1e-135)	SWIB complex, BAF60b	gametogenesis / locomotory behavior / hermaphrodite genital morphogenesis
494	5514	1.67957	1.65114	0.57265	0.815014	0.693832	yk536a5	yk536a5.5	yk536a5.3	X: 10676553-10676703,10676758-10676810,10676868-10677022; 10675710-10676009	F13E6	F13E6.1	-	Tumor protein D52 (28 kDa calcium-dependent phosphoprotein) (pp28) (2e-20)	Tumor protein D52
495	4680	1.76659	1.56827	0.645522	0.740718	0.69312	yk299c12	yk299c12.5	yk299c12.3	II: 8579912-8580055,8580107-8580322; 8580632-8580887,8580940-8580983	F54C9	F54C9.9	-	Homo sapiens cDNA FLJ36560 fis, clone TRACH2009340 (3e-33)	Krr1	morphogenesis of an epithelium / larval development (sensu Nematoda) / gametogenesis / physiological processes / growth / positive regulation of growth rate / hermaphrodite genital morphogenesis
496	5697	1.72603	1.60494	0.612012	0.774066	0.693039	yk76c2	yk76c2.5	yk76c2.3	IV: 13569649-13569757,13569813-13570063; 13573520-13573702,13574243-13574392	Y45F10B	Y45F10B.10	qui-1	beta transducin-like protein HET-D2Y (1e-37)	G-protein beta WD-40 repeat
497	7658	1.56636	1.76126	0.471974	0.908155	0.690064	yk353a3	yk353a3.5	yk353a3.3	IV: 13158865-13159224; 13163667-13163966	F09E8	F09E8.3	msh-5	MutS protein homolog 5 (3e-86)	MutS IV / MutS III / DNA mismatch repair protein MutS, C-terminal	damaged DNA binding / ATP binding / mitochondrion / mismatch repair / embryonic development (sensu Animalia)
498	5839	2.01573	1.36822	0.835854	0.543852	0.689853	yk532a8	yk532a8.5	yk532a8.3	IV: 14616574-14616680,14619421-14619643,14619698-14619737; 14623571-14623869	F13G11	F13G11.1	-		DM DNA-binding	DNA binding / transcription factor activity / nucleus / regulation of transcription, DNA-dependent / sex differentiation
499	1375	2.13664	1.29072	0.919897	0.459721	0.689809	yk222f12	yk222f12.5	yk222f12.3	I: 9730994-9731043,9731154-9731237,9731302-9731395,9731440-9731518,9731896-9731946; 9730753-9730873,9730924-9731043,9731155-9731212	C16C2	C16C2.2	eat-16	Regulator of G-protein signaling 7 (RGS7) (7e-65)	Pleckstrin putative G-protein interacting domain / Winged helix DNA-binding / G-protein, gamma subunit / Regulator of G protein	heterotrimeric G-protein GTPase activity / signal transducer activity / heterotrimeric G-protein complex / G-protein coupled receptor protein signaling pathway / intracellular signaling cascade
500	5195	1.60367	1.71948	0.505935	0.873521	0.689728	yk531g11	yk531g11.5	yk531g11.3	IV: 12156886-12156956,12159446-12159527,12159575-12159636,12159682-12159845; 12163830-12163927,12163976-12164177	B0001	B0001.6	-
501	6655	1.90058	1.44809	0.750997	0.625699	0.688348	yk109a9	yk109a9.5	-	III: 4596874-4597118,4597168-4597282	F35G12	F10F2.1	-	AKAP550 (0.0)	Beige/BEACH domain / ARM repeat fold / G-protein beta WD-40 repeat
502	7328	1.34087	2.04662	0.247724	1.12479	0.686257	yk113e5	-	yk113e5.3	MtDNA: 11399-11669		MTCE.34	-	NADH-ubiquinone oxidoreductase chain 3 (EC 1.6.5.3) (1e-40)		mitochondrial electron transport, NADH to ubiquinone / NADH dehydrogenase (ubiquinone) activity
503	1825	2.26703	1.20913	1.00536	0.365521	0.685441	yk383f7	yk383f7.5	yk383f7.3	II: 4860048-4860346; 4860118-4860369	F11G11	F11G11.8	-		Caenorhabditis elegans protein of unknown function DUF780	physiological processes / positive regulation of growth rate / positive regulation of body size
504	31	1.07018	2.55552	-0.0775967	1.44516	0.683784	yk66d5	yk66d5.5	yk66d5.3	V: 6838249-6838590; 6838894-6839043,6839094-6839284	T15B7	T15B7.3	col-143	hypothetical protein T15B7.4 [C.elegans] (2e-45)	Collagen triple helix repeat / Nematode cuticle collagen, N-terminal
505	7242	1.97896	1.38188	0.809299	0.558176	0.683738	yk607h3	yk607h3.5	yk607h3.3	V: 12895326-12895526,12895581-12895690,12895740-12895796; 12894277-12894576	R90	R90.1	-	TTBK2 protein (4e-91)	Eukaryotic protein kinase; Protein kinase	larval development (sensu Nematoda) / protein kinase activity / protein serine/threonine kinase activity / protein-tyrosine kinase activity / ATP binding / protein amino acid phosphorylation / locomotory behavior / growth
506	8174	1.3974	1.95568	0.307299	1.05922	0.683257	yk589d10	yk589d10.5	yk589d10.3	I: 696897-697010,698055-698298; 695053-695326	Y18H1A	Y18H1A.2	-
507	8462	1.52719	1.78816	0.435437	0.930022	0.682729	yk568b11	-	yk568b11.3	V: 6785854-6786146	ZC404	ZC404.8	spn-4	ataxin 2-binding protein variant 1 (1e-17)	RNA-binding region RNP-1 (RNA recognition motif)	nucleic acid binding / embryonic development (sensu Animalia)
508	9835	1.4112	1.93326	0.321476	1.04258	0.68203	yk594e9	yk594e9.5	yk594e9.3	III: 5954164-5954337,5955038-5955234; 5953534-5953749,5953813-5953895	F25B5	F25B5.7	-	PTB-associated splicing factor (9e-57)	RNA-binding region RNP-1 (RNA recognition motif)	nucleic acid binding
509	9584	1.38188	1.97299	0.29119	1.07193	0.681561	yk652e1	yk652e1.5	-	III: 1932308-1932362,1934172-1934499	F53A3	F53A3.4	pqn-41	Prion-like-(q/n-rich)-domain-bearing protein protein 41 [C.elegans] (5e-30)		regulation of protein activity, epigenetic
510	9184	1.56839	1.73787	0.473837	0.888869	0.681353	yk607g2	yk607g2.5	yk607g2.3	I: 9082744-9083102; 9078363-9078662	T06D10	T06D10.1	-
511	9858	1.4592	1.86693	0.369728	0.992215	0.680971	yk606e4	yk606e4.5	yk606e4.3	X: 2489061-2489150,2489363-2489551,2489600-2489679; 2493984-2494273	K02E10	K02E10.2	hid-1	chromosome 17 open reading frame 28 (0.0)
512	7144	1.7907	1.52024	0.665075	0.695852	0.680463	yk524h8	yk524h8.5	yk524h8.3	V: 8895131-8895510; 8895277-8895576/ V: 8853036-8853415; 8895277-8895576/ V: 8853036-8853415; 8853182-8853481/ V: 8897695-8898074; 8897629-8897928/ V: 8897695-8898074; 8855534-8855833/ V: 8855600-8855979; 8855534-8855833	K06C4/F07B7,K06C4/F07B7/K06C4/K06C4,F07B7/F07B7	K06C4.12, K06C4.4	his-22,his-20	histone H2B (1e-46)	Histone H2B / Histone-fold / Histone core / Histone-fold/TFIID-TAF/NF-Y	nucleosome / DNA binding / nucleus / nucleosome assembly / chromosome organization and biogenesis (sensu Eukarya)
513	7831	1.27882	2.12274	0.179365	1.17747	0.678419	yk562g7	yk562g7.5	yk562g7.3	I: 5782759-5782992,5783152-5783294; 5783382-5783681	B0414	B0414.3	hil-5	histone H1 (5e-12)	Histone H5 / Histone H1/H5 / Winged helix DNA-binding / Linker histone, N-terminal	nucleosome / DNA binding / nucleus / nucleosome assembly
514	1134	2.96097	0.916615	1.39062	-0.0340644	0.67828	yk354b10	yk354b10.5	yk354b10.3	V: 13278221-13278276,13278468-13278788; 13275817-13276113	F32F2	F32F2.1	-	common-site lymphoma/leukemia GEF (3e-56)	Pleckstrin-like / DH domain
515	10060	1.62501	1.66875	0.525	0.830316	0.677658	yk520a2	yk520a2.5	yk520a2.3	II: 9991306-9991334,9994181-9994269,9994324-9994411,9995525-9995656; 9999884-10000021,10000024-10000184	ZK892	ZK892.1	lec-3	galectin (1e-146)	Concanavalin A-like lectin/glucanase / Galectin, galactose-binding lectin
516	9786	1.75395	1.54445	0.635163	0.718639	0.676901	yk558h1	yk558h1.5	yk558h1.3	IV: 4799410-4799691; 4799477-4799709	R11E3	R11E3.7	-	acylpeptide hydrolase (7e-13)	Ribosomal protein S14	structural constituent of ribosome / intracellular / ribosome / protein biosynthesis
517	7174	1.63686	1.65378	0.535482	0.817314	0.676398	yk542h7	yk542h7.5	yk542h7.3	I: 5273726-5273750,5273797-5273916,5273969-5274128,5274175-5274229; 5272918-5273217	C01G8	C01G8.1	-
518	3902	1.11201	2.43428	-0.0222754	1.37504	0.676384	yk59h4	yk59h4.5	yk59h4.3	IV: 7753657-7753781,7753892-7754125; 7754292-7754634	C46A5	C46A5.3	col-14	Cuticle collagen 14 [C.elegans] (4e-68)	Collagen triple helix repeat / Nematode cuticle collagen, N-terminal	hermaphrodite genital morphogenesis
519	171	1.97145	1.37301	0.803811	0.548894	0.676352	yk372d6	yk372d6.5	yk372d6.3	I: 13434591-13434670,13436181-13436382,13436432-13436520; 13434563-13434670,13436181-13436372	Y40B1B	Y40B1B.7	-			gametogenesis / embryonic development (sensu Animalia) / positive regulation of growth rate
520	7181	2.10152	1.28665	0.895987	0.455166	0.675577	yk543g2	yk543g2.5	yk543g2.3	II: 8445849-8446053,8446176-8446330; 8445142-8445395,8445441-8445486	F22B5	F22B5.3	-	cuticlin protein (1e-143)	Endoglin/CD105 antigen
521	554	2.31453	1.16722	1.03527	0.314619	0.674945	yk429g7	yk429g7.5	yk429g7.3	X: 16742649-16742982,16743398-16743422; 16744308-16744607	C10E2	C10E2.3	hda-4	Histone deacetylase 7a (HD7a) (1e-110)		histone deacetylase activity / locomotory behavior / growth / positive regulation of growth rate / locomotion / negative regulation of body size / post-embryonic body morphogenesis
522	7806	1.65381	1.63283	0.550351	0.798922	0.674636	yk550f2	yk550f2.5	yk550f2.3	II: 310643-311002; 309543-309642,309686-309767,310160-310271,310323-310328	K01A2	K01A2.8	-	hypothetical protein K01A2.9 [C.elegans] (5e-46)
523	823	2.66849	1.01174	1.24058	0.108387	0.674482	yk338e9	yk338e9.5	yk338e9.3	IV: 760615-760705,760751-760818,761607-761818; 761898-762027,762178-762347	F56B3	F56B3.10	gst-40	glutathione transferase (EC 2.5.1.18) GST1 (1e-20)	Glutathione S-transferase, C-terminal / Glutathione S-transferase, N-terminal
524	9782	1.45335	1.85684	0.363935	0.984399	0.674167	yk560a9	yk560a9.5	yk560a9.3	I: 11917411-11917647,11917703-11917781,11918000-11918020; 11917484-11917647,11917703-11917781,11918000-11918020	R09B3	R09B3.2	-	putative RNA binding protein (3e-18)	RNA-binding region RNP-1 (RNA recognition motif)	nucleic acid binding
525	10188	1.68262	1.60206	0.575262	0.77148	0.673371	yk604g3	yk604g3.5	yk604g3.3	I: 364546-364681,364738-364979; 367918-368205,368208-368214	R119	R119.7	-		RNA-binding region RNP-1 (RNA recognition motif)	nucleic acid binding
526	3042	1.54532	1.74423	0.452456	0.894141	0.673298	yk279c9	yk279c9.5	yk279c9.3	I: 7113410-7113524,7113571-7113815; 7114021-7114205,7114658-7114771	F22D6	F22D6.10	col-60	hypothetical protein W05G11.3 [C.elegans] (1e-33)	Collagen triple helix repeat / Collagen helix repeat / Nematode cuticle collagen, N-terminal
527	7275	1.61363	1.6694	0.514868	0.830877	0.672873	yk170g7	yk170g7.5	-	X: 9584638-9584683,9584781-9584854,9584904-9584983,9585406-9585561	C11E4	C11E4.1	-	secreted glutathione peroxidase (4e-59)	Glutathione peroxidase	glutathione peroxidase activity / response to oxidative stress
528	1243	2.21624	1.21512	0.972667	0.372651	0.672659	yk479h9	yk479h9.5	yk479h9.3	II: 7131416-7131550,7131600-7131709,7131752-7131810,7131861-7131913; 7130532-7130799,7130841-7130873	T07F8	T07F8.4	-	mesoderm induction early response 1 N3-alpha (9e-16)	S15/NS1, RNA-binding / Myb DNA-binding domain / ELM2 domain
529	4362	1.95823	1.37394	0.794108	0.549865	0.671986	yk317g1	yk317g1.5	yk317g1.3	IV: 8077917-8078275; 8083649-8083948	C18F3	C18F3.2	sax-7	neuroglian (1e-105)	Fibronectin, type III / Immunoglobulin-like / Fibronectin, type III-like fold / Immunoglobulin C-2 type
530	5128	1.82835	1.47048	0.695094	0.647833	0.671464	yk431d10	yk431d10.5	yk431d10.3	II: 8576943-8577024,8577068-8577341; 8577318-8577617	F54C9	F54C9.8	puf-5	RNA binding protein-like (1e-30)	Pumilio/Puf RNA-binding / ARM repeat fold	RNA binding
531	6575	1.50067	1.79156	0.410161	0.932761	0.671461	yk596c11	yk596c11.5	yk596c11.3	III: 10218104-10218475; 10217207-10217506	T20G5	T20G5.11	rde-4		Double-stranded RNA binding (DsRBD) domain	double-stranded RNA binding / intracellular
532	1196	1.93046	1.39268	0.773502	0.569416	0.671459	yk428e2	yk428e2.5	yk428e2.3	II: 3119325-3119388,3119499-3119552,3119914-3119970,3120017-3120214; 3122762-3122821,3122872-3123108	T10D4	T10D4.6	-		Homeodomain-like
533	9760	1.51362	1.77436	0.422555	0.918851	0.670703	yk561f10	yk561f10.5	yk561f10.3	I: 8771781-8771933,8771986-8772194; 8773225-8773524	DY3	DY3.2	lmn-1	Mouse mRNA for lamin B (2e-70)	Intermediate filament, C-terminal / Intermediate filament protein	reproduction / larval development (sensu Nematoda) / physiological processes / locomotory behavior / embryonic development (sensu Animalia) / pronuclear envelope synthesis / post-embryonic body morphogenesis
534	4765	1.39094	1.93082	0.300617	1.04076	0.670688	yk417d9	yk417d9.5	yk417d9.3	5':3'-inconsistency					NAD-dependent epimerase/dehydratase
535	3752	1.61071	1.66648	0.512249	0.82835	0.6703	yk373g10	yk373g10.5	yk373g10.3	III: 65996-66234; 62946-63205,63341-63380	W05G11	W05G11.6	-	Phosphoenolpyruvate carboxykinase [GTP] (EC 4.1.1.32) (Phosphoenolpyruvate carboxylase) (PEPCK) (0.0)	Phosphoenolpyruvate carboxykinase, N-terminal / Phosphoenolpyruvate carboxykinase (GTP)	phosphoenolpyruvate carboxykinase activity / GTP binding / gluconeogenesis
536	3451	2.77032	0.968255	1.29461	0.045007	0.669807	yk396b8	yk396b8.5	yk396b8.3	V: 7238992-7239364; 7237581-7237874	C05C8	C05C8.6	-	BTB/POZ domain containing protein 9 (1e-110)	Galactose-binding like / BTB/POZ; BTB/POZ domain	larval development (sensu Nematoda) / protein binding / physiological processes / embryonic development (sensu Animalia) / growth
537	3423	1.84324	1.45465	0.706801	0.632224	0.669512	yk397c3	yk397c3.5	yk397c3.3	III: 4473784-4474139; 4471447-4471747	F56F3	F56F3.1	pqn-45	F26F3.1 protein (clone F26F3) [C.elegans] (0.0)		reproduction / embryonic development (sensu Animalia) / regulation of protein activity, epigenetic
538	4481	1.83632	1.45988	0.70137	0.637402	0.669386	yk431c9	yk431c9.5	yk431c9.3	V: 12657084-12657350,12657411-12657504; 12660958-12661229	W05B10	F56H9.5	lin-25	Abnormal cell lineage protein 25 (Protein lin-25) [C.elegans] (0.0)		cytokinesis / cell fate specification / larval development (sensu Nematoda) / protein binding / nucleus / vulval development (sensu Nematoda)
539	6538	1.62348	1.6483	0.523648	0.812524	0.668086	yk558f5	yk558f5.5	yk558f5.3	V: 10357644-10357871,10357915-10358045; 10356828-10357127	K07C5	K07C5.6	-	step II splicing factor SLU7 (1e-116)	Zn-finger, CCHC type	nucleic acid binding / physiological processes / determination of adult life span / embryonic development (sensu Animalia) / molting cycle (sensu Invertebrata)
540	1138	2.43812	1.09709	1.11032	0.225226	0.667775	yk379c12	yk379c12.5	yk379c12.3	III: 7641720-7641800,7641848-7641991,7642875-7643024; 7641022-7641237,7641285-7641301	ZK783	ZK783.2	-	Uridine phosphorylase 1 (EC 2.4.2.3) (UrdPase 1) (UPase 1) (3e-58)	Purine and other phosphorylases, family 1 / Uridine phosphorylase, eukaryotic	catalytic activity / nucleoside metabolism
541	1821	1.91572	1.39571	0.762441	0.572544	0.667492	yk382e1	yk382e1.5	yk382e1.3	V: 812709-812893,812941-812994; 812708-812893,812941-812994	R13D11	R13D11.10	-
542	2315	2.54741	1.04955	1.17359	0.161318	0.667453	yk97h5	yk97h5.5	yk97h5.3	V: 14510849-14511000,14511275-14511482; 14511895-14512231	R02D5	R02D5.1	-
543	611	2.48255	1.07672	1.13638	0.198189	0.667284	yk482h9	yk482h9.5	yk482h9.3	V: 9707946-9708049,9708382-9708554,9708604-9708698,9708744-9708748; 9709520-9709599,9710114-9710333	F40F9	F40F9.1	-	responsive to centrifugal force and shear (4e-44)	Protein of unknown function UPF0005
544	9742	1.39056	1.92181	0.300216	1.03402	0.667116	yk544c5	yk544c5.5	yk544c5.3	X: 4519491-4519851; 4517784-4517903,4517972-4518148	C07A12	C07A12.7	-	Target of Myb protein 1 (9e-83)	ENTH/VHS / GAT domain / VHS	Golgi stack / intracellular protein transport / intra-Golgi transport / protein transporter activity
545	9286	1.6864	1.58271	0.578501	0.753949	0.666225	yk232f11	yk232f11.5	yk232f11.3	I: 11622368-11622457,11622521-11622593,11623102-11623228,11624092-11624148; 11624331-11624628	C17D12	C17D12.1	-	DNZDHHC/NEW1 zinc finger protein 11 (9e-48)	Fungal transcriptional regulatory protein, N-terminal / Zn-finger, DHHC type
546	2744	2.33218	1.14405	1.04623	0.285701	0.665968	yk342b8	yk342b8.5	yk342b8.3	V: 12563340-12563441,12563484-12563631,12563675-12563784; 12565598-12565897	F45D3	F45D3.5	sel-1	SEL1L (1e-152)	Sel1-like repeat
547	8917	1.97057	1.35328	0.803168	0.528004	0.665586	yk147e8	yk147e8.5	yk147e8.3	IV: 4298390-4298492,4298626-4298694,4298852-4299017; 4293618-4293733,4293782-4293941,4293990-4294133	F15E6	F15E6.9	-			reproduction
548	5883	1.71274	1.55679	0.60086	0.730126	0.665493	yk549e2	-	yk549e2.3	I: 3988338-3988433,3988451-3988468,3988521-3988628	F28H1	F28H1.2	cpn-3	calponin homolog MjCAP-1 (2e-27)	Calponin-like actin-binding / Calponin-like actin-binding subtype / SM22/calponin	larval development (sensu Nematoda) / embryonic development (sensu Animalia) / growth
549	4549	1.68696	1.58019	0.578981	0.751642	0.665311	yk61d2	yk61d2.5	yk61d2.3	V: 4345495-4345849,4345859-4345863; 4341252-4341306,4341313-4341430	F32D1,D2063	F32D1.1	-	fidgetin-like 1 (3e-93)	AAA ATPase, central region / AAA-protein subdomain; AAA-protein subfamily / AAA ATPase	nucleotide binding / ATP binding
550	3213	1.22694	2.17101	0.119618	1.20992	0.664767	yk508h8	yk508h8.5	yk508h8.3	V: 4435490-4435729; 4434766-4435067	Y47D7A	Y47D7A.13	-		Eggshell protein
551	8559	1.70288	1.56263	0.592529	0.735526	0.664028	yk608h11	yk608h11.5	yk608h11.3	III: 13518094-13518450; 13514478-13514654	Y76A2B,T28A8	Y76A2B.1	pod-1	70 kDa WD-repeat tumor rejection antigen homolog (7e-70)	G-protein beta WD-40 repeat	gametogenesis / embryonic development (sensu Animalia)
552	5669	1.86619	1.42491	0.724648	0.602414	0.663531	yk645d2	yk645d2.5	-	III: 5417330-5417541,5419065-5419180,5419444-5419487	W03A5	W03A5.7	dnj-24	DnaJ (Hsp40) homolog, subfamily B, member 6 (1e-27)	Heat shock protein DnaJ, N-terminal
553	6237	2.0281	1.31006	0.844684	0.481179	0.662931	yk590c3	yk590c3.5	yk590c3.3	MtDNA: 4555-4930; 5253-5552		MTCE.21	ctb-1	cytochrome b (0.0)		electron transport / membrane / oxidoreductase activity
554	817	1.75766	1.51156	0.638213	0.687585	0.662899	yk372g10	yk372g10.5	yk372g10.3	I: 4303940-4304046,4305459-4305556,4305604-4305730,4305869-4305911; 4307889-4308180	Y47D9A	Y47D9A.1	-	GDP-mannose pyrophosphorylase A (1e-100)	Bacterial transferase hexapeptide repeat / Nucleotidyl transferase	biosynthesis / nucleotidyltransferase activity
555	8148	1.67037	1.59027	0.564726	0.760822	0.662774	yk551f2	yk551f2.5	yk551f2.3	III: 10197598-10197685,10197742-10198030; 10197821-10198120	T20G5	T20G5.7	-	hypothetical protein T20G5.8 [C.elegans] (2e-25)	Metridin-like ShK toxin
556	4389	2.2641	1.17318	1.00349	0.321971	0.662732	yk316b11	yk316b11.5	yk316b11.3	IV: 12172638-12172724,12172934-12173203; 12170866-12171055,12171104-12171213	F20B10	F20B10.1	nlr-1	Neurexin IV precursor (4e-68)	EGF-like domain / EGF-like domain, subtype 2 / Concanavalin A-like lectin/glucanase / Laminin G / Type I EGF / Aspartic acid and asparagine hydroxylation site	calcium ion binding
557	7229	1.53333	1.731	0.441221	0.883151	0.662186	yk596g7	yk596g7.5	yk596g7.3	X: 3093804-3093869,3093920-3094111,3094197-3094298; 3092451-3092750	F52E4	F52E4.6	wrt-2	M75 [C.elegans] (1e-37)		regulation of protein activity, epigenetic
558	5135	1.64069	1.61703	0.538856	0.784892	0.661874	yk455d6	yk455d6.5	yk455d6.3	II: 7371741-7371872,7372171-7372398; 7374750-7375046	F43E2	F43E2.2	-	DNA-directed RNA polymerase II 16 kDa polypeptide (EC 2.7.7.6) (RPB4) (8e-35)	RNA polymerase II, RPB4 / RNA polymerase Rpb4
559	4289	1.88184	1.40882	0.736695	0.586033	0.661364	yk206g10	yk206g10.5	yk206g10.3	IV: 5314510-5314532,5314579-5314913; 5314979-5315070,5315313-5315519	ZK354	ZK354.2	-	putative protein kinase (1e-25)	Serine/threonine protein kinase; Serine/Threonine protein kinase / Eukaryotic protein kinase; Protein kinase	protein kinase activity / protein serine/threonine kinase activity / ATP binding / protein amino acid phosphorylation
560	9770	2.18984	1.20829	0.955381	0.364511	0.659946	yk543d1	yk543d1.5	yk543d1.3	V: 4129774-4129839,4129899-4130160,4130215-4130246; 4130351-4130647	T05B4	T05B4.3	-	hypothetical protein T05B4.12 [C.elegans] (1e-100)	Metridin-like ShK toxin
561	2627	1.84645	1.43293	0.70931	0.610514	0.659912	yk63h8	yk63h8.5	yk63h8.3	MtDNA: 1810-2169; 2356-2606,2610-2614		MTCE.11	-	NADH dehydrogenase subunit 1 (1e-114)		electron transport / membrane
562	4013	1.50829	1.75261	0.417467	0.901052	0.65926	yk261b7	yk261b7.5	yk261b7.3	IV: 3697000-3697071,3698133-3698420; 3694975-3694986,3694991-3695011,3695059-3695133,3695214-3695279	Y37E11AL	Y37E11AL.3	-
563	8842	2.0147	1.31169	0.835121	0.482976	0.659049	yk602c1	yk602c1.5	yk602c1.3	II: 9226158-9226391,9226972-9227094; 9225160-9225459	ZK1067	ZK1067.7	pqn-95			embryonic development (sensu Animalia) / regulation of protein activity, epigenetic
564	2393	2.06653	1.27865	0.871767	0.446175	0.658971	yk252c2	yk252c2.5	yk252c2.3	X: 9707708-9707907,9707953-9708031,9708215-9708263; 9706995-9707173,9707295-9707357,9707564-9707621	F15G9	F15G9.1	-
565	1371	2.31995	1.13891	1.03865	0.279206	0.658927	yk219a3	yk219a3.5	yk219a3.3	I: 7548095-7548470; 7544228-7544527	H15M21,C26C6	C26C6.5	dcp-66	p66 alpha (2e-15)		morphogenesis of an epithelium / larval development (sensu Nematoda) / gametogenesis / physiological processes / locomotory behavior / embryonic development (sensu Animalia) / growth / positive regulation of growth rate / positive regulation of vulval development (sensu Nematoda) / negative regulation of vulval development (sensu Nematoda) / hermaphrodite genital morphogenesis
566	3626	1.67364	1.57743	0.567543	0.749123	0.658333	yk194b6	-	yk194b6.3	V: 9124289-9124449,9124562-9124698	F21C10	F21C10.7	-	zormin (8e-48)	Immunoglobulin-like / Spectrin repeat / Immunoglobulin C-2 type
567	4788	2.47584	1.06589	1.13247	0.183602	0.658038	yk411b1	yk411b1.5	yk411b1.3	V: 18650625-18650747,18650792-18650966; 18650558-18650576,18650622-18650747,18650792-18650892	Y69H2	Y69H2.11	-	Fibropellin I precursor (Epidermal growth factor-related protein 1) (UEGF-1) (3e-58)	EGF-like domain / EGF-like domain, subtype 2 / Type I EGF / Na+ channel, amiloride-sensitive	sodium channel activity / calcium ion binding / sodium ion transport / membrane
568	3251	1.02781	2.56752	-0.135866	1.45192	0.658029	yk70g2	yk70g2.5	yk70g2.3	X: 13469471-13469523,13469570-13469876; 13469984-13470318	F15A2	F15A2.1	col-184	hypothetical protein F26F12.1 [C.elegans] (4e-18)	Collagen triple helix repeat / Collagen helix repeat / Nematode cuticle collagen, N-terminal
569	3083	1.75661	1.5013	0.637351	0.677759	0.657555	yk377h4	yk377h4.5	yk377h4.3	III: 12600877-12600944,12602041-12602332; 12599528-12599686,12599693-12599759	Y111B2A	Y111B2A.11	-	EPC1 protein (6e-41)		larval development (sensu Nematoda) / gametogenesis / physiological processes / locomotory behavior / growth / positive regulation of growth rate / positive regulation of body size
570	992	3.75451	0.702236	1.73318	-0.418424	0.657378	yk141f6	yk141f6.5	yk141f6.3	3'EST_unmapped_to_genome
571	561	2.55031	1.03116	1.17523	0.135816	0.655522	yk452h9	yk452h9.5	yk452h9.3	V: 7834613-7834963,7835038-7835072; 7835894-7836192	C37C3	C37C3.6	-	thrombospondin (0.0)	Pancreatic trypsin inhibitor (Kunitz); Protease inhibitor I2, Kunitz metazoa / ADAM-TS Spacer 1 / Thrombospondin, type I	morphogenesis of an epithelium / larval development (sensu Nematoda) / serine protease inhibitor activity / gametogenesis / locomotory behavior / embryonic development (sensu Animalia) / growth / positive regulation of growth rate / hermaphrodite genital morphogenesis
572	8882	1.38873	1.89364	0.298319	1.01271	0.655514	yk611f9	-	yk611f9.3	V: 14690770-14691068	C47E8	C47E8.5	daf-21	Heat shock protein 90 (0.0)	Heat shock protein Hsp90 / Four-helical cytokine / ATP-binding protein, ATPase-like; ATP-binding region, ATPase-like	reproduction / chaperone activity / ATP binding / embryonic development (sensu Animalia)
573	1852	2.40891	1.09041	1.09294	0.216421	0.654679	yk411a10	yk411a10.5	yk411a10.3	IV: 9880453-9880589,9880639-9880867; 9881397-9881436,9881797-9882056	F32B6	F32B6.1	nhr-4	transcription factor HNF-4 (1e-27)	Ligand-binding domain of nuclear hormone receptor / Steroid nuclear receptor, ligand-binding / Steroid hormone receptor / Zn-finger, C4-type steroid receptor	DNA binding / transcription factor activity / steroid hormone receptor activity / ligand-dependent nuclear receptor activity / nucleus / regulation of transcription, DNA-dependent
574	4148	1.53404	1.71117	0.441889	0.866528	0.654208	yk437c11	yk437c11.5	yk437c11.3	V: 19712990-19712997,19713045-19713266,19713312-19713378,19713427-19713488; 19712211-19712510	Y43F8C	Y43F8C.16	-
575	4558	2.0984	1.24991	0.893842	0.41337	0.653606	yk119f4	yk119f4.5	yk119f4.3	IV: 2606959-2607113; 2607028-2607368	Y69A2AR	Y69A2AR.7	-	CG7053-PA (3e-12) / hypothetical protein FLJ11773 (5e-16) / Mus musculus 10 day old male pancreas cDNA, RIKEN full-length enriched library, clone:1810015A20 product:HYPOTHETICAL 25.0 KDA PROTEIN homolog [Homo sapiens], full insert sequence (1e-28)
576	3302	2.15739	1.21512	0.933838	0.372645	0.653242	yk177b1	-	yk177b1.3	X: 2509373-2509636,2509640-2509668	K02E10	K02E10.8	syg-1	Irregular chiasm C-roughest protein precursor (IRREC protein) (2e-50)	Immunoglobulin-like / Immunoglobulin subtype / Immunoglobulin C-2 type
577	5323	1.28608	2.03782	0.187532	1.11858	0.653054	yk609g6	yk609g6.5	yk609g6.3	III: 5107301-5107673; 5108094-5108390	F54D8	F54D8.1	-	hypothetical protein ZK1248.2 [C.elegans] (1e-41)	Collagen triple helix repeat / Collagen helix repeat / Nematode cuticle collagen, N-terminal	cuticle biosynthesis (sensu Nematoda) / positive regulation of body size / hermaphrodite genital morphogenesis
578	1853	2.33079	1.12382	1.04537	0.259963	0.652666	yk410h4	yk410h4.5	yk410h4.3	V: 4840432-4840653,4840880-4840966,4841013-4841063; 4840514-4840653,4840880-4840966,4841013-4841080	C37H5	C37H5.10	cwp-1	hypothetical protein C37H5.11 [C.elegans] (1e-47)
579	6501	1.55898	1.67887	0.465152	0.839038	0.652095	yk544g12	yk544g12.5	yk544g12.3	I: 6864305-6864680; 6865173-6865202,6865251-6865520	T21G5	T21G5.3	glh-1	vasa-like protein (1e-118)		nucleic acid binding / RNA helicase activity / helicase activity / ATP binding / cytoplasm / germ-cell development / ATP dependent helicase activity / post-embryonic development / RNA metabolism
580	9759	1.68153	1.55239	0.57433	0.726037	0.650183	yk561f12	yk561f12.5	yk561f12.3	I: 7867000-7867164,7867249-7867459; 7865878-7866176	R11A5	R11A5.2	-			gametogenesis
581	5687	2.08253	1.25217	0.882892	0.415982	0.649437	yk556f1	yk556f1.5	-	X: 9747170-9747529	T09B9	F15G9.4	him-4	hemicentin (0.0)	von Willebrand factor, type A / Immunoglobulin-like / EGF-like domain / Growth factor, receptor / Immunoglobulin subtype / Immunoglobulin V-type / EGF-like domain, subtype 2 / Type I EGF / Aspartic acid and asparagine hydroxylation site / Binding-protein-dependent transport systems inner membrane component / EGF-like calcium-binding / Immunoglobulin C-2 type	morphogenesis of an epithelium / transporter activity / calcium ion binding / transport / locomotory behavior / membrane / oviposition / hermaphrodite genital morphogenesis		+
582	9575	1.6566	1.57392	0.552779	0.745907	0.649343	yk613e3	yk613e3.5	yk613e3.3	X: 11604916-11605199,11605249-11605337; 11603885-11604130,11604388-11604441	F52D10	F52D10.3	ftt-2	14-3-3-like protein (Leonardo protein) (14-3-3 zeta) (1e-106)	14-3-3 protein	protein domain specific binding
583	127	2.04788	1.27273	0.858685	0.439474	0.649079	yk304d9	yk304d9.5	yk304d9.3	IV: 7908941-7908948,7909206-7909278,7909326-7909462; 7907604-7907709,7908167-7908302,7908379-7908436	C49H3	C49H3.9	-
584	3982	1.52887	1.70382	0.437022	0.86032	0.648671	yk262h4	yk262h4.5	yk262h4.3	I: 7036698-7036727,7036776-7037104; 7030100-7030136,7030259-7030364,7030410-7030565	F15C11,VF15C11L	F15C11.2	-	retina ubiquilin (2e-84)	Ubiquitin / UBA-like / Heat shock chaperonin-binding / Ubiquitin-associated domain
585	5848	2.45125	1.06212	1.11807	0.178494	0.648283	yk533a10	yk533a10.5	yk533a10.3	X: 7779576-7779661,7779731-7779914,7780016-7780121; 7780086-7780121,7780171-7780264,7780311-7780480	ZK154	ZK154.1	-		TONB Box N terminus	receptor activity / transporter activity / transport / membrane
586	383	1.14066	2.27864	0.0144285	1.27972	0.647075	yk191a6	yk191a6.5	yk191a6.3	IV: 9923975-9924016,9924224-9924310,9924447-9924512,9924563-9924628,9924682-9924735,9925109-9925130; 9921982-9922074,9922128-9922247,9922294-9922380	F25H8	F25H8.5	dur-1	CG9682-PA (2e-12)	Late embryogenesis abundant protein
587	3022	2.60088	0.999265	1.20355	0.0904869	0.647021	yk235e10	-	yk235e10.3	I: 9143881-9144050,9144112-9144229	ZK858	ZK858.5	-		TM2	embryonic development (sensu Animalia)
588	2056	2.0338	1.27752	0.84873	0.444893	0.646812	yk302d2	yk302d2.5	yk302d2.3	III: 5879785-5879877,5879927-5879981,5881001-5881131,5881179-5881260; 5881828-5881838,5881890-5882174	F01F1				SAC3/GANP family
589	8532	1.22233	2.12548	0.114191	1.17934	0.646765	yk578d4	yk578d4.5	yk578d4.3	IV: 5225438-5225561,5225611-5225726; 5224956-5224982,5225039-5225311	Y59E9AL	Y59E9AL.6	-
590	7281	1.54243	1.68395	0.449761	0.843397	0.646579	yk226g12	yk226g12.5	-	X: 15711356-15711421,15711541-15711605,15711950-15712041,15712550-15712686	ZK662	ZK662.3	nhr-48	Nuclear hormone receptor HR96 (dHR96) (2e-30)	Steroid nuclear receptor, ligand-binding / Zn-finger, C4-type steroid receptor	DNA binding / transcription factor activity / ligand-dependent nuclear receptor activity / nucleus / regulation of transcription, DNA-dependent
591	7176	1.76567	1.46695	0.644768	0.644369	0.644568	yk542g7	yk542g7.5	yk542g7.3	II: 3073049-3073094,3074354-3074622,3075720-3075762; 3071226-3071525	Y25C1A	Y25C1A.8	-
592	10063	1.5079	1.71701	0.41709	0.871449	0.64427	yk540h12	yk540h12.5	yk540h12.3	I: 654135-654163,654167-654229,654284-654543; 656708-656748,658383-658641	Y65B4A	Y65B4A.1	-	LOC398736 protein (3e-55)	RNA-binding region RNP-1 (RNA recognition motif)	nucleic acid binding / locomotory behavior / positive regulation of body size
593	3738	2.53043	1.02301	1.16394	0.124362	0.644149	yk379h8	yk379h8.5	yk379h8.3	X: 4629058-4629143,4629401-4629545,4629928-4629996,4630040-4630113; 4631433-4631732	C46C11	C46C11.3	-
594	9088	1.14976	2.2508	0.0258814	1.26198	0.643933	yk524d4	yk524d4.5	yk524d4.3	IV: 8143490-8143601,8144199-8144284,8144334-8144508; 8148256-8148556	F42G8	F42G8.3	pmk-2	Mitogen-activated protein kinase 14 (EC 2.7.1.37) (Mitogen-activated protein kinase p38alpha) (MAP kinase p38alpha) (CRK1) (1e-110)		protein kinase activity / protein serine/threonine kinase activity / MAP kinase activity / protein-tyrosine kinase activity / ATP binding / protein amino acid phosphorylation			+
595	8594	1.92038	1.3471	0.765947	0.521404	0.643675	yk53e5	yk53e5.5	yk53e5.3	X: 5984852-5985177,5985180-5985184; 5991715-5991816,5991860-5992060	F22F4	F22F4.3	klp-13	kinesin, putative (7e-34)	Kinesin, motor region	motor activity / ATP binding / microtubule associated complex
596	9250	1.46081	1.76749	0.37132	0.913253	0.642287	yk37h4	yk37h4.5	-	X: 11532994-11533352	C35C5	C35C5.1	sdc-2	Hypothetical protein F41H10.3b [C.elegans] (1e-14)		nuclear chromosome / larval development (sensu Nematoda) / physiological processes / locomotory behavior / determination of adult life span / embryonic development (sensu Animalia) / negative regulation of transcription / transcriptional repressor activity / growth / positive regulation of growth rate / positive regulation of body size / hermaphrodite genital morphogenesis / hermaphrodite germ-li…
597	841	1.14557	2.25251	0.0206179	1.26308	0.64185	yk368h12	yk368h12.5	yk368h12.3	X: 421727-421857,421911-422142; 422319-422619	R04A9,ZK1193	ZK1193.1	col-19	Cuticle collagen 19 precursor [C.elegans] (6e-52)	Collagen triple helix repeat / Collagen helix repeat / Nematode cuticle collagen, N-terminal
598	2958	1.73954	1.48333	0.623256	0.660383	0.64182	yk201d5	yk201d5.5	yk201d5.3	I: 4138386-4138567,4138760-4138949; 4137228-4137527	E01A2	E01A2.6	-	chromosome 6 open reading frame 166 (8e-12)		embryonic development (sensu Animalia)
599	4049	1.94476	1.32529	0.78415	0.497852	0.641001	yk332c12	yk332c12.5	yk332c12.3	IV: 12580536-12580569,12580645-12580739,12580787-12580884,12580965-12581095; 12578894-12579191	K08E7	K08E7.6	-
600	1841	1.75881	1.46497	0.639152	0.642423	0.640788	yk408f9	yk408f9.5	yk408f9.3	I: 5814606-5814827,5814887-5815024; 5812172-5812374,5812775-5812870	B0414	B0414.8	-	ANG2 (7e-75)	Proteasome component region PCI
601	2701	1.79485	1.43416	0.668416	0.611751	0.640084	yk308d7	yk308d7.5	yk308d7.3	I: 4909903-4910184,4910788-4910865; 4911463-4911762	F21F3	F21F3.1	-	Peptidyl-glycine alpha-amidating monooxygenase II precursor (EC 1.14.17.3) (Peptide C-terminal alpha-amidating enzyme II) (AE-II) (7e-51)	NHL repeat / Peptidyl-glycine alpha-amidating monooxygenase	peptidylglycine monooxygenase activity / copper ion binding / peptide metabolism / membrane
602	9864	1.49677	1.71909	0.406405	0.873196	0.639801	yk607a4	yk607a4.5	yk607a4.3	X: 16799639-16799781,16799957-16800171; 16802881-16803180	T01C8	T01C8.1	-	AMP-activated protein kinase alpha 2 (1e-174)	Serine/threonine protein kinase, active site / Serine/threonine protein kinase; Serine/Threonine protein kinase / Eukaryotic protein kinase; Protein kinase / Tyrosine protein kinase	protein kinase activity / protein serine/threonine kinase activity / protein-tyrosine kinase activity / ATP binding / protein amino acid phosphorylation
603	1686	1.97715	1.30117	0.807975	0.471356	0.639666	yk150e3	yk150e3.5	yk150e3.3	IV: 515987-516197; 506805-507065,507077-507102	W03G1	W03G1.6	-	serine-threonine protein kinase (0.0)	Serine/threonine protein kinase, active site / Serine/threonine protein kinase; Serine/Threonine protein kinase / Eukaryotic protein kinase; Protein kinase / Kinase-associated, C-terminal	protein kinase activity / protein serine/threonine kinase activity / protein-tyrosine kinase activity / ATP binding / protein amino acid phosphorylation
604	6997	1.5598	1.64879	0.465917	0.812954	0.639436	yk675f11	yk675f11.5	yk675f11.3	III: 7987572-7987612,7987615-7987929; 7990088-7990205,7990287-7990468	C06G4	C06G4.1	-		KH; KH domain / KH domain, type 1; KH, type 1	nucleic acid binding
605	4254	2.10897	1.219	0.901093	0.377247	0.63917	yk155f12	yk155f12.5	yk155f12.3	I: 9764090-9764120,9764170-9764306,9764353-9764527,9764897-9764912; 9765464-9765713,9765716-9765763	F26E4	F26E4.1	sur-6	[phosphorylase] phosphatase (EC 3.1.3.17) 55K chain (1e-169)	G-protein beta WD-40 repeat / Protein phosphatase 2A regulatory subunit PR55	protein phosphatase type 2A complex / cytokinesis / morphogenesis of an epithelium / larval development (sensu Nematoda) / signal transduction / physiological processes / locomotory behavior / protein phosphatase type 2A, intrinsic regulator activity / embryonic development (sensu Animalia) / oviposition / embryonic cleavage
606	909	2.0205	1.27169	0.839264	0.438294	0.638779	yk443a10	yk443a10.5	yk443a10.3	IV: 1121543-1121903; 1121692-1121919	C44B12	C44B12.5	-			reproduction / gametogenesis / embryonic development (sensu Animalia)
607	7906	1.46487	1.75373	0.375328	0.901975	0.638652	yk608c3	yk608c3.5	yk608c3.3	V: 7196-7220,7260-7436,7478-7634; 6486-6775	B0348	B0348.6	ife-3	translation initiation factor 4E (3e-92)	Eukaryotic translation initiation factor 4E (eIF-4E)	RNA binding / translation initiation factor activity / cytoplasm / translational initiation
608	1410	1.76881	1.45145	0.64733	0.629044	0.638187	yk302b3	yk302b3.5	yk302b3.3	V: 10856458-10856681,10856732-10856866; 10855191-10855491	F53H10	F53H10.2	-	Trerf1 protein (2e-15)	Homeodomain-like / Myb DNA-binding domain / Zn-finger, C2H2 type / ELM2 domain	DNA binding / nucleus
609	1335	2.29361	1.11848	1.02218	0.253089	0.637633	yk171d1	yk171d1.5	yk171d1.3	V: 3699583-3699818,3701051-3701174; 3701242-3701540	W08A12	W08A12.1	-	CG30118-PA (8e-99)
610	2181	1.64661	1.55606	0.544054	0.729448	0.636751	yk439h4	yk439h4.5	yk439h4.3	MtDNA: 6055-6432; 5775-6074		MTCE.23	-	cytochrome oxidase subunit III (1e-112)		cytochrome-c oxidase activity / electron transport / membrane
611	4937	0.970172	2.64024	-0.219133	1.49222	0.636543	yk206f4	yk206f4.5	yk206f4.3	I: 7411981-7412209,7412271-7412400; 7411423-7411722	C15A11	C15A11.6	col-62	Cuticle collagen 7 precursor [C.elegans] (6e-54)	Collagen triple helix repeat / Nematode cuticle collagen, N-terminal	embryonic development (sensu Animalia)
612	8779	1.55071	1.65172	0.457483	0.815514	0.636498	yk534e2	yk534e2.5	yk534e2.3	II: 11594911-11595270; 11592353-11592491,11592545-11592705	F07A11	F07A11.2	-	glucosamine--fructose-6-phosphate aminotransferase (0.0) / glucosamine-fructose-6-phosphate aminotransferase (0.0)	Sugar isomerase (SIS) / Glucosamine-fructose-6-phosphate aminotransferase, isomerising / Glutamine amidotransferase, class-II	reproduction / glutamine-fructose-6-phosphate transaminase (isomerizing) activity / sugar binding / cytoplasm / carbohydrate metabolism / metabolism / embryonic development (sensu Animalia) / carbohydrate biosynthesis
613	9090	1.63979	1.55987	0.538063	0.732974	0.635519	yk524c8	yk524c8.5	yk524c8.3	III: 3471985-3472080,3472547-3472635,3472692-3472889; 3473275-3473342,3473394-3473625	C34C12	C34C12.5	-	rsu-1 homolog (1e-80)	Leucine-rich repeat, typical subtype / Leucine-rich repeat
614	4988	2.27921	1.12205	1.01309	0.257692	0.635391	yk286f6	yk286f6.5	yk286f6.3	X: 14678503-14678631,14678676-14678772,14679382-14679500,14679552-14679582; 14682876-14683175	C26G2,F40E10	F40E10.4	slt-1	Slit protein precursor (0.0)	EGF-like domain / Type II EGF-like signature / Cystine knot, C-terminal / Laminin G / Cysteine-rich flanking region, N-terminal / Cysteine-rich flanking region, C-terminal / EGF-like domain, subtype 2 / Concanavalin A-like lectin/glucanase / Leucine-rich repeat, cysteine-containing type / Leucine-rich repeat, typical subtype / Type I EGF / Aspartic acid and asparagine hydroxylation site / Leucine…	calcium ion binding
615	7501	1.7702	1.44414	0.648466	0.621762	0.635114	yk540c7	yk540c7.5	yk540c7.3	I: 6909985-6910043,6910117-6910197,6910318-6910478,6910554-6910613; 6909079-6909377	C48B6	C48B6.6	smg-1	LIP isoform of BLIP (1e-134)	Phosphatidylinositol 3- and 4-kinase / PIK-related kinase, FATC	mRNA catabolism, nonsense-mediated / inositol/phosphatidylinositol kinase activity / phosphatidylinositol 3-kinase activity / male genital morphogenesis / hermaphrodite genital morphogenesis
616	1486	4.19556	0.609146	1.89342	-0.623591	0.634914	yk362a4	yk362a4.5	yk362a4.3	I: 1013806-1014026,1014082-1014207,1014264-1014300; 1011445-1011655,1011698-1011784	C54G6	C54G6.1	-		MADF
617	7897	1.4478	1.76478	0.358421	0.911034	0.634727	yk598c9	yk598c9.5	yk598c9.3	V: 4919073-4919140,4919197-4919368; 4919050-4919140,4919197-4919329	C02E7	C02E7.6	-
618	788	1.9434	1.31464	0.783134	0.486215	0.634675	yk307e2	yk307e2.5	yk307e2.3	V: 6309199-6309234,6309280-6309369,6309414-6309643; 6310536-6310836	K12B6	K12B6.1	-	eukaryotic translation initiation factor 2C, 1 (2e-24)	Stem cell self-renewal protein Piwi / Argonaute and Dicer protein, PAZ
619	1663	1.26394	2.02094	0.162482	1.10658	0.634529	yk100b1	yk100b1.5	yk100b1.3	IV: 11225501-11225572,11225643-11225931; 11226274-11226478	C29F4	C29F4.1	col-125	cuticle preprocollagen (2e-17)	Collagen triple helix repeat / Nematode cuticle collagen, N-terminal
620	887	1.98205	1.28845	0.811545	0.457184	0.634364	yk445d10	yk445d10.5	yk445d10.3	V: 14483178-14483524,14483840-14483853; 14483042-14483088,14483165-14483417	R02D5	R02D5.7	-	Hypothetical protein C25A8.2 [C.elegans] (1e-33)
621	1106	1.21704	2.09821	0.107932	1.16071	0.634319	yk311e12	yk311e12.5	yk311e12.3	II: 4093961-4094321; 4094026-4094321	R11F4	R11F4.1	-	putative glycerol kinase (0.0)	Glycerol kinase / Carbohydrate kinase, FGGY	glycerol kinase activity / carbohydrate metabolism / glycerol-3-phosphate metabolism
622	1744	2.07738	1.22801	0.879321	0.387873	0.633597	yk252e4	yk252e4.5	yk252e4.3	V: 2015662-2015826,2015873-2015934; 2015730-2015826,2015873-2016055,2016252-2016271	F59A7	F59A7.2	-	protein R08E5.4 [C.elegans] (7e-16)
623	576	2.07893	1.22635	0.880397	0.385921	0.633159	yk423d8	yk423d8.5	yk423d8.3	II: 6048054-6048128,6048178-6048290,6048340-6048495,6048544-6048573; 6049274-6049573	R12C12	R12C12.2	ran-5	similar to RAN binding protein 3 (2e-15)	EVH1 / RanBP1 domain	locomotory behavior / embryonic development (sensu Animalia) / post-embryonic body morphogenesis
624	4672	1.8694	1.36374	0.727132	0.539116	0.633124	yk297e2	yk297e2.5	yk297e2.3	III: 6457630-6458001; 6459586-6459884	T26A5				Transcription factor jumonji, jmjC
625	7629	0.985828	2.58581	-0.196038	1.46216	0.633063	yk613h4	yk613h4.5	yk613h4.3	II: 5830869-5830986,5831044-5831299; 5831583-5831882	ZK1248	ZK1248.2	col-74	Hypothetical protein F54D8.1 [C.elegans] (3e-32)	Collagen triple helix repeat
626	2044	1.97466	1.29	0.806159	0.458915	0.632537	yk266d12	yk266d12.5	yk266d12.3	IV: 7818259-7818365,7819219-7819469; 7820806-7821106	T14A8	T14A8.1	ric-3	Resistance to inhibitors of cholinesterase protein 3 [C.elegans] (1e-105)		larval development (sensu Nematoda) / embryonic development (sensu Animalia) / growth
627	8198	1.61203	1.57944	0.513432	0.750963	0.632198	yk603a6	yk603a6.5	yk603a6.3	II: 7790523-7790869,7791029-7791055; 7790785-7790869,7791029-7791237	C06A8	C06A8.3	-	As14 (2e-15)	Protein of unknown function DUF 148
628	4940	2.44499	1.0412	1.11438	0.149799	0.632092	yk209c11	yk209c11.5	yk209c11.3	III: 6844548-6844906; 6846844-6847143	R13F6	R13F6.4	-	odd Oz product (0.0) / type II transmembrane protein (8e-18)	EGF-like domain / NHL repeat / EGF-like domain, subtype 2 / YD repeat / Type I EGF
629	1438	2.12443	1.19769	0.911631	0.351797	0.631714	yk300h2	-	yk300h2.3	II: 8441694-8441994	F14E5	F14E5.5	-	Hypothetical protein R07G3.2 [C.elegans] (1e-46)	Lipase, class 2	lipid catabolism / lipase activity
630	2999	1.84857	1.37602	0.71096	0.552045	0.631503	yk241d5	yk241d5.5	yk241d5.3	IV: 11528050-11528097,11528144-11528275; 11530326-11530384,11530434-11530535	M04B2	M04B2.2	-	DKFZP434F091 protein (3e-57)	SAM (and some other nucleotide) binding motif / THUMP domain / Putative RNA methylase	molecular_function unknown / S-adenosylmethionine-dependent methyltransferase activity / embryonic development (sensu Animalia)
631	5322	1.20344	2.1132	0.0917222	1.17098	0.63135	yk609a10	yk609a10.5	yk609a10.3	I: 8760295-8760360,8760406-8760708; 8763369-8763668	C36B1	C36B1.12	-	Similar to SPPL2b (4e-44)	Peptidase A22, presenilin signal peptide / Peptidase A22B, minor histocompatibility antigen H13
632	338	1.06915	2.37766	-0.0789809	1.34109	0.631056	yk94h9	yk94h9.5	yk94h9.3	V: 9635526-9635639,9635772-9635911; 9634865-9635194	T06E4	T06E4.4	col-147	hypothetical protein T06E4.6 [C.elegans] (9e-50)	Collagen triple helix repeat / Nematode cuticle collagen, N-terminal
633	4232	1.31494	1.93209	0.219549	1.04171	0.63063	yk106e2	-	yk106e2.3	III: 10740107-10740201	W09D10
634	1723	2.18162	1.16407	0.949951	0.310728	0.630339	yk206d6	yk206d6.5	yk206d6.3	IV: 8368591-8368653,8368755-8368963,8369050-8369137; 8368397-8368653,8368755-8368796	D2096	D2096.6	-	hypothetical protein T25E4.1 [C.elegans] (1e-54)
635	3725	1.93305	1.31299	0.775434	0.484407	0.62992	yk353a7	yk353a7.5	yk353a7.3	V: 19568003-19568077,19579096-19579213,19585322-19585427,19587855-19587922; 19608335-19608633	B0399,Y43F8C	B0399.1	-	Small conductance calcium-activated potassium channel protein 3 (SK3) (3e-85)	Calcium-activated SK potassium channel / Calmodulin binding domain / K+ channel, pore region	potassium channel activity / calmodulin binding / potassium ion transport / calcium-activated potassium channel activity / membrane / integral to membrane / small conductance calcium-activated potassium channel activity
636	9420	1.32661	1.91311	0.232297	1.02747	0.629882	yk540d6	yk540d6.5	yk540d6.3	I: 9020245-9020321; 9018414-9018703,9018706-9018714	F36F2	F36F2.3	-	RBBP6 protein (2e-51)	Zn-finger, RING / Zn-finger, CCHC type	gastrulation (sensu Protostomia) / nucleic acid binding / embryonic development (sensu Animalia) / embryonic morphogenesis
637	9799	1.80201	1.4083	0.674163	0.585499	0.629831	yk577d5	yk577d5.5	yk577d5.3	I: 4150019-4150124,4150463-4150593; 4150018-4150124,4150463-4150560	R12E2	R12E2.14	-
638	4346	2.34436	1.08249	1.05375	0.205899	0.629823	yk288h12	yk288h12.5	yk288h12.3	V: 19618729-19619058; 19617160-19617459	Y43F8C	Y43F8C.3	-		BTB/POZ; BTB/POZ domain	protein binding
639	7454	1.67978	1.51011	0.572827	0.686198	0.629513	yk517h11	yk517h11.5	yk517h11.3	I: 347519-347583,347632-347708,347764-347985,348044-348056; 347930-347985,348044-348287	Y48G1A	Y48G1A.2	-
640	1428	2.30955	1.09767	1.03217	0.225995	0.629082	yk296d1	yk296d1.5	yk296d1.3	III: 7653123-7653482; 7650539-7650836	ZK783	ZK783.4	flt-1	bromodomain adjacent to zinc finger domain 2B (6e-44)	DDT domain / Methyl-CpG binding / Bromodomain / Zn-finger-like, PHD finger	DNA binding / regulation of transcription, DNA-dependent / regulation of protein activity, epigenetic
641	10189	1.47408	1.71883	0.384372	0.872978	0.628675	yk663b5	yk663b5.5	yk663b5.3	I: 14405817-14405980,14406356-14406551; 14407679-14407877,14408096-14408196	Y105E8A	Y105E8A.30	lev-10	cubilin (3e-33)		calcium ion binding
642	7880	1.71462	1.4776	0.60244	0.654802	0.628621	yk578g4	yk578g4.5	yk578g4.3	V: 14789031-14789390; 14786862-14787161	Y50E8A	C48G7.3	-	Protein Sprint (SH2 poly-proline containing Ras-interactor protein) (3e-53)	RA domain / Vacuolar sorting protein 9	neuropeptide signaling pathway
643	1321	1.53343	1.65203	0.441314	0.815788	0.628551	yk124b12	yk124b12.5	yk124b12.3	II: 7749013-7749372; 7752293-7752611	B0228	B0228.4	-	similar to B0228.2.p [Caenorhabditis elegans] (3e-69)	von Willebrand factor, type A / Copine
644	4023	1.83278	1.38084	0.698586	0.557092	0.627839	yk297h7	yk297h7.5	yk297h7.3	X: 5410229-5410287,5410334-5410422,5411562-5411715,5414259-5414315; 5406593-5406892	C41A3	C41A3.2	-	hypothetical protein C03F11.4 [C.elegans] (0.0)
645	443	2.2336	1.13214	0.983927	0.270604	0.627266	yk278e11	yk278e11.5	yk278e11.3	IV: 4115506-4115711; 4115576-4115711	F49F1	F49F1.3	-
646	5666	1.87515	1.34786	0.731556	0.522215	0.626886	yk647h10	yk647h10.5	yk647h10.3	III: 6982457-6982545,6982590-6982690,6982738-6982857; 6982439-6982545,6982590-6982690,6982738-6982789	F31E3	F31E3.6	-	Hypothetical protein VB0393L.2 [C.elegans] (1e-69)
647	1829	1.74297	1.45005	0.626103	0.627648	0.626875	yk383d8	yk383d8.5	yk383d8.3	I: 1218426-1218657,1218886-1218983; 1218495-1218657,1218886-1218983	Y48G8AL	Y48G8AL.12	-
648	1534	1.96374	1.2829	0.798156	0.450963	0.624559	yk439h3	yk439h3.5	yk439h3.3	X: 5722271-5722385,5722434-5722535,5722636-5722795; 5720490-5720788	C41G11	C41G11.3	-	regulator of G-protein signalling LOCO C1 (5e-12)	Regulator of G protein	signal transducer activity
649	10259	1.45066	1.73662	0.361262	0.887828	0.624545	yk384f1	yk384f1.5	yk384f1.3	V: 12402442-12402648,12402693-12402843; 12401422-12401696,12401745-12401769	K01D12	K01D12.6	-	Mus musculus 8 days embryo whole body cDNA, RIKEN full-length enriched library, clone:5730472N09 product:hypothetical Serine-rich region containing protein, full insert sequence (2e-51)
650	8551	1.83582	1.37205	0.700981	0.54788	0.62443	yk608d10	yk608d10.5	yk608d10.3	I: 9126187-9126321,9126403-9126569,9126695-9126751; 9130873-9131172	ZK858	ZK858.1	-	topoisomerase-related function protein (9e-40)	PAP/25A core domain / PAP/25A-associated domain / DNA polymerase, beta-like region	nucleic acid binding / gametogenesis / embryonic development (sensu Animalia) / positive regulation of growth rate / hermaphrodite genital morphogenesis
651	7870	1.33731	1.88298	0.24389	1.00456	0.624227	yk599b11	yk599b11.5	yk599b11.3	I: 14690388-14690584,14697732-14697889; 14707380-14707539,14708024-14708085,14708244-14708321	Y105E8B,Y54E5A				Fatty acid desaturase; Fatty acid desaturase family
652	5194	1.50687	1.67065	0.416107	0.831954	0.624031	yk531g6	yk531g6.5	yk531g6.3	IV: 6329583-6329642,6329756-6330001,6330149-6330220; 6333119-6333197,6333262-6333481	Y73B6BL	Y73B6BL.5	-
653	6329	1.36874	1.83876	0.277398	0.970281	0.62384	yk153b12	-	yk153b12.3	III: 8864210-8864396	PAR3
654	1450	1.45822	1.72555	0.368764	0.878601	0.623682	yk331a11	yk331a11.5	yk331a11.3	MtDNA: 10451-10825; 10617-10915
655	9133	1.50712	1.66955	0.416344	0.831005	0.623675	yk560b3	yk560b3.5	yk560b3.3	X: 12848722-12849067; 12846425-12846608,12846677-12846792	T14G8,C52G5	T14G8.1	chd-3	chromodomain helicase DNA binding protein 4 (0.0)	Zn-finger, RING / Chromo; Chromo domain / ATP-dependent helicase, DEAH-box / DEAD/DEAH box helicase / Zn-finger-like, PHD finger / Helicase, C-terminal / SNF2 related domain	histone deacetylase complex / chromatin / cell fate determination / nucleic acid binding / DNA binding / DNA helicase activity / chromatin binding / helicase activity / ATP binding / nucleus / chromatin assembly/disassembly / chromatin modeling / regulation of transcription, DNA-dependent / ATP dependent helicase activity / transcription regulator activity / negative regulation of vulval developm…
656	1926	1.58828	1.5837	0.492019	0.754844	0.623432	yk493a3	yk493a3.5	yk493a3.3	X: 2041144-2041159,2041272-2041473,2042566-2042699; 2039461-2039760	Y102A11A	Y102A11A.8	-	fibroblast growth factor receptor-like protein (6e-26)	Immunoglobulin-like / Immunoglobulin C-2 type
657	9126	1.49814	1.6782	0.407723	0.838464	0.623094	yk543b3	yk543b3.5	yk543b3.3	IV: 15823456-15823780,15824215-15824249; 15824692-15824754,15825284-15825520	Y105C5A	Y105C5A.23	-	gonadotropin-releasing hormone receptor 2 (2e-17)	Rhodopsin-like GPCR superfamily	rhodopsin-like receptor activity / G-protein coupled receptor protein signaling pathway / integral to membrane
658	3695	0.882861	2.84708	-0.355188	1.60103	0.622922	yk309b6	yk309b6.5	yk309b6.3	IV: 7246200-7246385,7246462-7246609; 7245330-7245618,7245700-7245709	D2024	D2024.8	col-114	Collagen protein 114 [C.elegans] (1e-71)	Collagen triple helix repeat / Nematode cuticle collagen, N-terminal	morphogenesis of an epithelium / locomotory behavior / positive regulation of body size / post-embryonic body morphogenesis
659	7155	1.58268	1.58793	0.486927	0.758699	0.622813	yk548a6	yk548a6.5	yk548a6.3	III: 11410538-11410677,11414150-11414250; 11424119-11424418	Y47D3B	Y47D3B.5	-			potassium channel activity / potassium ion transport / membrane
660	7971	1.3919	1.80523	0.301606	0.943734	0.62267	yk40a8	yk40a8.5	yk40a8.3	V: 11723843-11723878,11723928-11724107,11724654-11724797; 11720681-11721068	B0240	B0240.3	daf-11	membrane guanylyl cyclase (4e-70)	Guanylate cyclase / Serine/threonine protein kinase; Serine/Threonine protein kinase / Eukaryotic protein kinase; Protein kinase	guanylate cyclase activity / protein kinase activity / protein serine/threonine kinase activity / ATP binding / protein amino acid phosphorylation / intracellular signaling cascade / embryonic development (sensu Animalia)	+
661	8186	1.33597	1.88026	0.242439	1.00248	0.622459	yk590h10	yk590h10.5	yk590h10.3	III: 5274213-5274458,5274594-5274704; 5273831-5274003,5274110-5274230	ZC395	ZC395.10	-	related to Hsp90 associated co-chaperone (1e-11)	HSP20-like chaperone	reproduction
662	2736	1.92832	1.30041	0.771899	0.470519	0.621209	yk306d5	yk306d5.5	yk306d5.3	IV: 1833723-1834057,1834148-1834157; 1833723-1833989	K07A9	K07A9.2	cmk-1	Calcium/calmodulin-dependent protein kinase type I (EC 2.7.1.123) (CAM kinase I) (1e-121)	Serine/threonine protein kinase, active site / Serine/threonine protein kinase; Serine/Threonine protein kinase / Eukaryotic protein kinase; Protein kinase	protein kinase activity / protein serine/threonine kinase activity / protein-tyrosine kinase activity / ATP binding / protein amino acid phosphorylation
663	9108	1.55573	1.61037	0.462148	0.778937	0.620542	yk520h8	yk520h8.5	yk520h8.3	X: 4810567-4810659,4810763-4810907,4811152-4811207,4811421-4811463,4811467-4811483; 4806027-4806290	R08E3,F43C9	R08E3.4	-	Transcription factor IIIA (TFIIIA) (3e-18)	Zn-finger, C2H2 type
664	9219	1.09809	2.28122	-0.0404462	1.28135	0.620454	yk131h4	yk131h4.5	-	X: 1226321-1226346,1228865-1228981,1229035-1229145,1229421-1229516,1229955-1229960	C46H3	C46H3.3	-	cask-interacting protein 1 (1e-27)	Ankyrin
665	6539	1.74041	1.4371	0.623979	0.614712	0.619346	yk558f2	yk558f2.5	yk558f2.3	X: 7941172-7941371,7941420-7941483,7941544-7941643; 7937649-7937877,7937931-7937993	C14F5	C14F5.3	tnt-3	troponin (4e-22)	Troponin
666	3960	1.29044	1.93605	0.192422	1.04467	0.618544	yk166f10	yk166f10.5	yk166f10.3	I: 14828445-14828552,14828675-14828762,14828887-14829083; 14829334-14829632	Y54E5B	Y54E5B.3	let-49	cofactor required for Sp1 transcriptional activation, subunit 9, 33kDa (4e-29)	MED7	gastrulation (sensu Protostomia) / morphogenesis of an epithelium / gametogenesis / locomotory behavior / embryonic development (sensu Animalia) / embryonic morphogenesis / positive regulation of growth rate / positive regulation of body size / hermaphrodite genital morphogenesis
667	2682	2.03472	1.22751	0.849382	0.387282	0.618332	yk233b9	yk233b9.5	yk233b9.3	IV: 3605151-3605200,3605244-3605350,3605405-3605571,3605622-3605669; 3605029-3605060,3605103-3605200,3605244-3605350,3605405-3605466	Y37E11B,ZC416	Y37E11B.10	-	Hypothetical protein Y37E11B.9 [C.elegans] (1e-11) / hypothetical protein Y37E11B.9 [C.elegans] (1e-30)
668	153	1.89193	1.31977	0.744415	0.491833	0.618124	yk343a4	yk343a4.5	yk343a4.3	X: 1095918-1096011,1096065-1096127,1096179-1096308,1096833-1096919; 1095607-1095731,1095778-1095873,1095921-1095953,1095956-1095994,1095997-1096001	F49E7	F49E7.2	-
669	1758	2.34524	1.06402	1.05429	0.181075	0.617682	yk289b5	yk289b5.5	yk289b5.3	I: 6268321-6268453,6269363-6269420,6269477-6269572,6270199-6270285; 6272221-6272519	C48E7	C48E7.1	-		Growth factor, receptor
670	1806	2.01827	1.23506	0.837676	0.396128	0.616902	yk385c9	yk385c9.5	yk385c9.3	V: 1765749-1765864,1768659-1768910,1769057-1769061; 1765683-1765864,1768659-1768775	F36H9	F36H9.3	dhs-13	Dehydrogenase/reductase SDR family member 4 (EC 1.1.1.184) (NADPH- dependent carbonyl reductase/NADP-retinol dehydrogenase) (CR) (PHCR) (Peroxisomal short-chain alcohol dehydrogenase) (NADPH-dependent retinol dehydrogenase/reductase) (NDRD) (rabNRDR) (5e-67)	Short-chain dehydrogenase/reductase SDR / Glucose/ribitol dehydrogenase	mitochondrion / metabolism / oxidoreductase activity
671	7296	1.54293	1.61426	0.450226	0.782421	0.616323	yk17c2	-	yk17c2.3	II: 9295835-9296242	C01G6	C01G6.8	cam-1	muscle-specific receptor tyrosine kinase MuSK (7e-86)	Immunoglobulin-like / Kringle / Eukaryotic protein kinase; Protein kinase / Tyrosine protein kinase / Frizzled CRD region / Tyrosine protein kinase, active site / Immunoglobulin C-2 type / Carbohydrate kinase, FGGY	protein kinase activity / protein serine/threonine kinase activity / protein-tyrosine kinase activity / transmembrane receptor protein tyrosine kinase activity / transmembrane receptor activity / ATP binding / plasma membrane / carbohydrate metabolism / protein amino acid phosphorylation / development / axon guidance / locomotory behavior / membrane / cell migration / axon / dendrite / hermaphrod…
672	6570	2.25253	1.10363	0.996101	0.233806	0.614954	yk578a3	yk578a3.5	yk578a3.3	I: 6714022-6714287,6714332-6714425; 6713671-6713729,6713777-6714017	T23B3	T23B3.5	-
673	6625	1.66479	1.49271	0.559893	0.669485	0.614689	yk181d8	yk181d8.5	-	III: 4559885-4560244	M88
674	1383	1.68831	1.47148	0.580135	0.648816	0.614475	yk224b4	yk224b4.5	yk224b4.3	IV: 7626819-7627052,7627099-7627224; 7627498-7627600,7627960-7628156	F45E4	F45E4.3	-	Piccolo protein (Aczonin) (Fragment) (2e-31)	C2 domain / PDZ/DHR/GLGF domain / C2 calcium/lipid-binding domain, CaLB	intracellular signaling cascade
675	1133	2.80573	0.884721	1.31293	-0.0851574	0.613887	yk354b8	yk354b8.5	yk354b8.3	X: 15864470-15864579,15865194-15865457; 15861277-15861576	F53H4	F53H4.1	csb-1	DNA excision repair protein ERCC-6 (Cockayne syndrome protein CSB) (2e-99)	DEAD/DEAH box helicase / Inorganic pyrophosphatase / Helicase, C-terminal / SNF2 related domain	nucleic acid binding / DNA binding / helicase activity / ATP binding / ATP dependent helicase activity / metabolism / embryonic development (sensu Animalia) / membrane / pyrophosphatase activity	+
676	5208	1.78598	1.38923	0.661267	0.565836	0.613551	yk550b8	yk550b8.5	yk550b8.3	III: 1202572-1202608,1202654-1202764,1202828-1203039; 1205606-1205734,1206844-1206931,1207195-1207259	Y119D3B	Y119D3B.12	-	cisplatin resistance-associated overexpressed protein (2e-33)	Protein of unknown function DUF259
677	2870	1.8814	1.3186	0.736358	0.490552	0.613455	yk473f8	yk473f8.5	yk473f8.3	IV: 3383684-3383792,3383836-3383957,3384007-3384148; 3383024-3383302,3383662-3383680	B0546	B0546.4	-	Yippee protein (6e-21)	Yippee-like protein
678	1311	1.42132	1.74492	0.331782	0.894707	0.613245	yk63c12	yk63c12.5	yk63c12.3	3'EST_unmapped_to_genome					Eggshell protein
679	6831	1.82431	1.35906	0.691904	0.534155	0.613029	yk542b6	yk542b6.5	yk542b6.3	II: 10780821-10781180; 10778850-10778996,10779385-10779514	T19E10	T19E10.1	-	epithelial cell transforming 2 (4e-41)	BRCT; BRCT domain / DH domain	reproduction / morphogenesis of an epithelium / intracellular / embryonic development (sensu Animalia) / positive regulation of locomotion / hermaphrodite genital morphogenesis
680	4336	1.82338	1.35699	0.691169	0.531955	0.611562	yk252a6	-	yk252a6.3	X: 15573288-15573534	C02C6	C02C6.1	dyn-1	Dynamin (EC 3.6.1.50) (dDyn) (Shibire protein) (0.0)	Pleckstrin-like / Dynamin central region / Dynamin GTPase effector / Dynamin	larval development (sensu Nematoda) / GTPase activity / GTP binding / endocytosis / locomotory behavior / dynamine GTPase activity / embryonic development (sensu Animalia) / embryonic morphogenesis / osmoregulation / molting cycle (sensu Invertebrata) / growth / locomotion / synaptic junction
681	4134	1.95851	1.26273	0.794311	0.428089	0.6112	yk440c5	yk440c5.5	yk440c5.3	I: 4983551-4983908; 4980384-4980498,4980814-4980948,4981195-4981244	W03G9	W03G9.1	snf-1	amino acid transporter Ae_AAT1 (9e-37)	Sodium:neurotransmitter symporter	neurotransmitter:sodium symporter activity / integral to plasma membrane / neurotransmitter transport / membrane
682	7510	1.61343	1.53219	0.514682	0.707145	0.610913	yk555d10	yk555d10.5	yk555d10.3	V: 17596966-17597281,17597330-17597373; 17599494-17599793	Y6G8	Y6G8.2	-	Hypothetical protein Y20C6A.1 [C.elegans] (0.0)	Cyclin-like F-box / Protein of unknown function DUF38
683	9216	1.36722	1.80794	0.275802	0.945894	0.610848	yk607a6	yk607a6.5	yk607a6.3	II: 11745830-11745878,11745927-11746040,11747488-11747682; 11743399-11743698	F13D12	F13D12.7	gpb-1	Guanine nucleotide-binding protein G(I)/G(S)/G(T) beta subunit 1 (Transducin beta chain 1) (0.0)	Beta G-protein (transducin) / G-protein beta WD-40 repeat	reproduction / mitotic spindle orientation / heterotrimeric G-protein GTPase activity / signal transducer activity / heterotrimeric G-protein complex / G-protein coupled receptor protein signaling pathway / germ-cell development / locomotory behavior / embryonic development / embryonic development (sensu Animalia) / negative regulation of locomotion / regulation of oviposition
684	1393	1.74864	1.4135	0.63079	0.590818	0.610804	yk268b10	yk268b10.5	yk268b10.3	III: 3070540-3070603,3070666-3070819,3070886-3070995,3071988-3072016; 3081413-3081625	H06I04	H06I04.3	-	Epcs3 protein (6e-97)	Ribosomal RNA methyltransferase RrmJ/FtsJ	larval development (sensu Nematoda) / physiological processes / embryonic development (sensu Animalia) / growth / positive regulation of growth rate
685	2799	1.79559	1.37513	0.669009	0.551112	0.610061	yk394a6	yk394a6.5	yk394a6.3	II: 8221312-8221670; 8221816-8222112	M110	M110.4	-	protein synthesis initiation factor 4G (3e-30)	ARM repeat fold / Initiation factor eIF-4 gamma, middle	reproduction / larval development (sensu Nematoda) / RNA binding / protein biosynthesis / embryonic development (sensu Animalia) / growth / positive regulation of growth rate / regulation of protein activity, epigenetic / post-embryonic body morphogenesis
686	1530	1.81836	1.3563	0.68719	0.531229	0.609209	yk418c6	yk418c6.5	yk418c6.3	III: 6463062-6463328,6463609-6463716; 6462918-6463216	T26A5	T26A5.9	dlc-1	dynein light chain (10.3 kD) (dlc-1) (6e-46)	Dynein light chain, type 1	reproduction / morphogenesis of an epithelium / microtubule motor activity / microtubule associated complex / microtubule-based process / locomotory behavior / embryonic development (sensu Animalia) / positive regulation of growth rate / positive regulation of body size / post-embryonic body morphogenesis / hermaphrodite genital morphogenesis
687	7562	1.57877	1.56204	0.483354	0.734979	0.609166	yk605g3	yk605g3.5	yk605g3.3	V: 6515173-6515193,6515196-6515259,6515314-6515475,6515802-6515929; 6514231-6514529	F46E10	F46E10.9	dpy-11	thioredoxin-related transmembrane protein (2e-54)	Thioredoxin domain 2 / Thioredoxin type domain	electron transporter activity / electron transport / locomotory behavior / oviposition / positive regulation of body size
688	4351	2.70229	0.911529	1.25873	-0.0420915	0.608322	yk291e12	yk291e12.5	yk291e12.3	I: 3995731-3996089; 3996574-3996684,3996687-3996875	F28H1,F55C7	F28H1.1	-
689	8782	1.47776	1.66484	0.387964	0.826933	0.607448	yk534a2	yk534a2.5	yk534a2.3	X: 16968634-16968805,16969028-16969234; 16972362-16972661	F52G3	F52G3.1	-	LOC398535 protein (1e-11)	BAT2, N-terminal
690	8621	1.61105	1.52675	0.512551	0.702017	0.607284	yk38a7	yk38a7.5	yk38a7.3	X: 566902-567114,567760-567906; 563736-563955,564399-564531	F57C12	F57C12.4	mrp-2	multidrug resistance protein (0.0)	Multi drug resistance-associated protein (MRP) / Myb DNA-binding domain / ABC transporter, transmembrane region / AAA ATPase / ABC transporter	nucleotide binding / DNA binding / ATP-binding cassette (ABC) transporter activity / ATP binding / nucleus / mitochondrion / transport / membrane
691	4361	1.92577	1.27707	0.769986	0.444381	0.607184	yk318a12	-	yk318a12.3	I: 5364812-5365105	F55A12	F55A12.3	ppk-1	phosphatidylinositol-4-phosphate 5-kinase (1e-137)	Phosphatidylinositol-4-phosphate 5-kinase	reproduction / larval development (sensu Nematoda) / locomotory behavior / 1-phosphatidylinositol-4-phosphate 5-kinase activity / growth
692	3606	1.66249	1.47873	0.557898	0.655909	0.606904	yk201d3	yk201d3.5	yk201d3.3	III: 10464888-10464921,10465157-10465482; 10466995-10467085,10467143-10467351	D2045	D2045.1	atx-2	ATX-2 [C.elegans] (0.0)	Ataxin-2, N-terminal / Small nuclear-like ribonucleoprotein	reproduction / embryonic development (sensu Animalia) / regulation of protein activity, epigenetic
693	8101	1.37639	1.78563	0.285444	0.92798	0.606712	yk536a2	yk536a2.5	yk536a2.3	X: 15613159-15613194,15613248-15613475,15613608-15613702; 15611775-15612074	K09E9	K09E9.3	-
694	9873	1.44293	1.70288	0.353552	0.859524	0.606538	yk195h5	yk195h5.5	-	X: 11167723-11167819,11167865-11167975,11168252-11168359,11168421-11168462	F13D2	F13D2.1	-		Alpha-2-macroglobulin / Cytochrome c heme-binding site	electron transporter activity / electron transport
695	6954	1.44677	1.69699	0.357385	0.854526	0.605955	yk663b9	yk663b9.5	yk663b9.3	II: 9939142-9939173,9939219-9939322,9939371-9939604; 9939873-9940172	C05C10	C05C10.5	-			chromosome segregation / embryonic development (sensu Animalia) / post-embryonic body morphogenesis
696	8588	1.57425	1.55752	0.479214	0.730795	0.605005	yk45a7	yk45a7.5	yk45a7.3	IV: 6908845-6908961,6909009-6909251; 6906430-6906713,6906763-6906845	T22D1	T22D1.9	rpn-1	proteasome (prosome, macropain) 26S subunit, non-ATPase, 2 (1e-152)	ARM repeat fold / Proteasome/cyclosome, regulatory subunit	reproduction / physiological processes / embryonic development (sensu Animalia)
697	6348	1.46526	1.6732	0.375706	0.834161	0.604934	yk73a5	yk73a5.5	yk73a5.3	I: 3988277-3988467,3988520-3988687; 3987984-3988029,3988077-3988213,3988263-3988401	F28H1	F28H1.2	cpn-3	calponin homolog MjCAP-1 (2e-27)	Calponin-like actin-binding / Calponin-like actin-binding subtype / SM22/calponin	larval development (sensu Nematoda) / embryonic development (sensu Animalia) / growth
698	7797	1.32433	1.84706	0.229814	0.976779	0.603297	yk550a12	yk550a12.5	yk550a12.3	IV: 11107183-11107554; 11106550-11106849	T05E11
699	1389	1.04589	2.33795	-0.110722	1.31679	0.603034	yk264d3	yk264d3.5	yk264d3.3	IV: 1460415-1460611,1460615-1460650; 1459935-1460234	Y77E11A	Y77E11A.15	col-106	Collagen protein 106 [C.elegans] (1e-56)	Collagen triple helix repeat / Nematode cuticle collagen, N-terminal
700	2545	1.75325	1.39459	0.634587	0.571389	0.602988	yk458d3	yk458d3.5	yk458d3.3	II: 12211942-12212274; 12209180-12209472	Y57A10A	Y57A10A.18	pqn-87	ubiquitin-specific protease 7 isoform (4e-27)	MATH / TRAF domain-like	regulation of protein activity, epigenetic
701	7972	1.43934	1.69687	0.349963	0.854423	0.602193	yk39f12	yk39f12.5	yk39f12.3	III: 8088452-8088603,8088653-8088764,8088808-8088887,8088934-8088949; 8091033-8091152,8091294-8091505	K06H7	K06H7.3	-	probable membrane protein YDR049w (6e-23)
702	714	1.7449	1.39957	0.627695	0.576536	0.602116	yk177f9	yk177f9.5	yk177f9.3	V: 20254362-20254491; 20248878-20248998,20249951-20250205	Y113G7B
703	812	1.2174	2.00334	0.108359	1.09395	0.601156	yk370d11	yk370d11.5	yk370d11.3	X: 6279991-6280350; 6280591-6280890	T07H6	T07H6.3	col-166	cuticular collagen (2e-26)	Collagen triple helix repeat / Nematode cuticle collagen, N-terminal	locomotory behavior / positive regulation of growth rate / post-embryonic body morphogenesis
704	9875	0.937617	2.60013	-0.268375	1.47013	0.600879	yk189d8	yk189d8.5	-	X: 5148838-5149001,5149058-5149125	C31H2	C31H2.2	dpy-8		Collagen triple helix repeat / Nematode cuticle collagen, N-terminal	locomotory behavior / oviposition / cuticle biosynthesis (sensu Nematoda) / positive regulation of body size
705	1107	1.01746	2.39516	-0.15048	1.35167	0.600596	yk311d2	yk311d2.5	yk311d2.3	X: 15175974-15176349; 15175017-15175316	T10B10	T10B10.1	col-41	putative cuticular collagen (9e-16)	Collagen triple helix repeat / Collagen helix repeat / Phospholipase A2 / Nematode cuticle collagen, N-terminal	phospholipase A2 activity / calcium ion binding / lipid catabolism
706	8753	1.41497	1.72071	0.325325	0.874548	0.599937	yk535c9	yk535c9.5	yk535c9.3	X: 9814033-9814329,9814380-9814441; 9812535-9812834	F47A4	F47A4.2	dpy-22	thyroid hormone receptor associated protein complex component TRAP230/KIAA0192 (6e-20)	EGF-like domain / RNA-binding region RNP-1 (RNA recognition motif)	nucleic acid binding / locomotory behavior / oviposition / positive regulation of body size / hermaphrodite genital morphogenesis
707	7810	1.89091	1.28722	0.743632	0.455805	0.599718	yk529d4	yk529d4.5	yk529d4.3	III: 11427050-11427110,11427205-11427302,11427350-11427550; 11427994-11428173	Y47D3B	Y47D3B.6	-		Nematode-specific EB region
708	7860	1.35092	1.80168	0.258491	0.940895	0.599693	yk585h8	yk585h8.5	yk585h8.3	IV: 9588373-9588504,9588571-9588814; 9587145-9587391,9587494-9587546	F27C8	F27C8.6	-	esterase/N-deacetylase (EC 3.5.1.-), 50K hepatic (2e-31)	Esterase/lipase/thioesterase; Esterase/lipase/thioesterase, active site	catalytic activity / embryonic development (sensu Animalia)
709	2659	1.64677	1.47799	0.544192	0.655184	0.599688	yk183b4	-	yk183b4.3	III: 6164894-6165152	F42A10	F42A10.4	efk-1	elongation factor-2 kinase (1e-119)	MHCK/EF2 kinase domain	protein serine/threonine kinase activity / ATP binding / protein amino acid phosphorylation
710	4001	1.55892	1.56116	0.465098	0.73417	0.599634	yk301e4	-	yk301e4.3	3'EST_unmapped_to_genome
711	10174	1.33596	1.82146	0.242432	0.956647	0.599539	yk603f1	yk603f1.5	yk603f1.3	II: 6365748-6365855,6365925-6366175; 6366285-6366291,6366337-6366599	K10B2	K10B2.3	-	C-type lectin CTL-2 precursor (5e-34)	C-type lectin	sugar binding
712	9734	1.59603	1.52376	0.499043	0.699185	0.599114	yk524e2	yk524e2.5	yk524e2.3	5'EST_unmapped_to_genome					Cell division/GTP binding protein
713	999	1.01598	2.39074	-0.152579	1.34901	0.598214	yk144g4	yk144g4.5	yk144g4.3	IV: 9563380-9563390,9563497-9563862; 9564091-9564350	T05A1	T05A1.2	col-122	collagen (4e-17)	Collagen triple helix repeat / Nematode cuticle collagen, N-terminal	locomotory behavior / positive regulation of body size / post-embryonic body morphogenesis
714	303	1.85157	1.31159	0.713301	0.482866	0.598083	yk505h8	yk505h8.5	yk505h8.3	II: 5350654-5350728,5350780-5350879,5350932-5351012,5351066-5351146,5351192-5351229; 5351265-5351376,5351560-5351630,5351771-5351888	F09E5	F09E5.8	-	Proline synthetase co-transcribed bacterial homolog protein (2e-49)	Alanine racemase, N-terminal	embryonic development (sensu Animalia)
715	4012	1.76797	1.37334	0.646646	0.549235	0.597941	yk261g4	yk261g4.5	yk261g4.3	IV: 7717411-7717454,7717606-7717920; 7715103-7715402	F33D4	F33D4.6	-
716	80	2.14215	1.13291	0.923616	0.271583	0.597599	yk232h5	yk232h5.5	yk232h5.3	II: 44041-44122,44174-44434,44480-44495; 44506-44723,44778-44859	F23F1	F23F1.1	-	heme activated protein, putative (2e-21)	Histone-fold / Histone-fold/TFIID-TAF/NF-Y / Transcription factor CBF/NF-Y/archaeal histone	larval development (sensu Nematoda) / DNA binding / gametogenesis / growth / hermaphrodite genital morphogenesis
717	4180	1.90532	1.27324	0.754588	0.440058	0.597323	yk496a1	yk496a1.5	yk496a1.3	III: 5905508-5905550,5905601-5905854,5905981-5906043; 5903582-5903881	C28H8	C28H8.9	-	Zinc-finger protein ubi-d4 1 (Requiem) (xReq) (Apoptosis response zinc finger protein) (3e-51)	Zn-finger, C2H2 type / Zn-finger-like, PHD finger	DNA binding / regulation of transcription, DNA-dependent
718	2811	1.79054	1.35413	0.664948	0.528918	0.596933	yk420c7	yk420c7.5	yk420c7.3	IV: 8203486-8203843; 8201599-8201782,8201847-8201962	C07G1	C07G1.5	pqn-9	SNAP-25 interacting protein hrs-2 (3e-79)	ENTH/VHS / Ubiquitin interacting motif / Zn-finger, FYVE type / VHS	larval development (sensu Nematoda) / intracellular protein transport / physiological processes / locomotory behavior / zinc ion binding / embryonic development (sensu Animalia) / growth / positive regulation of growth rate / positive regulation of body size / regulation of protein activity, epigenetic
719	8207	1.39291	1.73993	0.302651	0.890579	0.596615	yk588c1	yk588c1.5	yk588c1.3	V: 4375628-4375640,4375651-4375988; 4374902-4375042,4375089-4375247	F32D1	F32D1.7	-			embryonic development (sensu Animalia)
720	3041	1.13921	2.12736	0.0125866	1.18061	0.596598	yk279e6	yk279e6.5	yk279e6.3	V: 13204209-13204426,13204475-13204534; 13203640-13203939	F57B1	F57B1.4	col-160	putative cuticular collagen (5e-17)	Collagen triple helix repeat / Nematode cuticle collagen, N-terminal
721	4738	1.82558	1.32681	0.692907	0.499509	0.596208	yk386a8	yk386a8.5	yk386a8.3	I: 972680-972938,972988-973088; 969158-969457	F54A5	F54A5.3	-			intracellular signaling cascade
722	10158	1.44448	1.67647	0.355104	0.836976	0.59604	yk605c10	yk605c10.5	yk605c10.3	III: 8808750-8809021,8809090-8809177; 8807489-8807739	F54F2	F54F2.8	prx-19	Peroxisomal farnesylated protein (1e-19)	Pex19 protein	larval development (sensu Nematoda) / peroxisome / growth / positive regulation of growth rate
723	4822	2.02375	1.19602	0.841583	0.349785	0.595684	yk467d2	yk467d2.5	yk467d2.3	II: 6589670-6589789,6590071-6590199,6590257-6590382; 6590655-6590954	C56C10	C56C10.3	-	Protein c20orf178 (5e-59)	Eukaryotic protein of unknown function DUF279; Snf7	larval development (sensu Nematoda) / molecular_function unknown / physiological processes / embryonic development (sensu Animalia) / growth / locomotion / post-embryonic body morphogenesis
724	267	2.07198	1.16749	0.875568	0.314954	0.595261	yk444e3	-	yk444e3.3	3'EST_unmapped_to_genome
725	850	1.88553	1.2826	0.739527	0.450615	0.595071	yk393a11	yk393a11.5	yk393a11.3	II: 10172848-10173201,10173250-10173255; 10173885-10174184	F33H1	F33H1.3	-			larval development (sensu Nematoda) / gametogenesis / physiological processes / embryonic development (sensu Animalia) / cuticle biosynthesis (sensu Nematoda) / growth / positive regulation of growth rate / positive regulation of body size / post-embryonic body morphogenesis
726	2674	1.91599	1.26202	0.762642	0.42728	0.594961	yk231d8	yk231d8.5	yk231d8.3	V: 5970908-5970976,5971020-5971174,5971298-5971386,5971440-5971502; 5971164-5971174,5971298-5971386,5971440-5971517,5971575-5971696	C10F3	C10F3.4	-	putative protein (3e-16)
727	4840	1.72042	1.40421	0.607313	0.581311	0.594312	yk499b7	yk499b7.5	yk499b7.3	III: 12367551-12367641,12367701-12367977; 12367374-12367641,12367701-12367730	Y49E10	Y49E10.6	his-72	histone H3.3 [validated] (6e-70)	Histone H3 / Histone-fold / Histone core / Histone-fold/TFIID-TAF/NF-Y	nucleosome / larval development (sensu Nematoda) / DNA binding / nucleus / nucleosome assembly / chromosome organization and biogenesis (sensu Eukarya) / embryonic development (sensu Animalia) / growth
728	1807	2.15894	1.11855	0.934878	0.253179	0.594029	yk356b5	yk356b5.5	yk356b5.3	V: 9218362-9218570,9218616-9218764; 9216405-9216621	T18H9	T18H9.7	-	phosphofurin acidic cluster sorting protein 1 (6e-57)	TONB Box N terminus	receptor activity / transporter activity / transport / membrane
729	2183	1.30271	1.85323	0.206069	0.981591	0.59383	yk439g6	yk439g6.5	yk439g6.3	I: 9163594-9163711,9163900-9164162; 9164981-9165015,9165072-9165223,9165269-9165366,9165411-9165425	F25H5	F25H5.7	-	Protein tyrosine phosphatase, non-receptor type 3 (EC 3.1.3.48) (Protein-tyrosine phosphatase H1) (PTP-H1) (5e-34)	Tyrosine specific protein phosphatase and dual specificity protein phosphatase / Tyrosine specific protein phosphatase	protein phosphatase activity / protein tyrosine phosphatase activity / protein amino acid dephosphorylation
730	3699	1.1774	2.04883	0.0601638	1.12635	0.593257	yk310f1	yk310f1.5	yk310f1.3	II: 11016139-11016434,11016647-11016702; 11015563-11015810,11015896-11015910	F38A3	F38A3.2	col-82	cuticular collagen Bmcol-2 (4e-18)	Collagen triple helix repeat / Nematode cuticle collagen, N-terminal
731	2394	1.77576	1.35799	0.652994	0.533024	0.593009	yk252c12	-	yk252c12.3	III: 1939075-1939374	F53A3	F53A3.4	pqn-41	Prion-like-(q/n-rich)-domain-bearing protein protein 41 [C.elegans] (5e-30)		regulation of protein activity, epigenetic
732	4917	0.97426	2.47452	-0.213067	1.3987	0.592816	yk146f5	-	yk146f5.3	X: 11202026-11202366	C34F6	C34F6.3	col-179	putative cuticular collagen protein (9e-24)	Collagen triple helix repeat
733	3196	1.53286	1.57034	0.440781	0.742629	0.591705	yk480c4	yk480c4.5	yk480c4.3	III: 2530624-2530657,2530701-2530811,2533810-2533936,2536386-2536470; 2545366-2545420,2546098-2546342	Y54F10AM	Y54F10AM.4	ceh-44	mCASP (7e-58)		DNA binding / transcription factor activity / nucleus / regulation of transcription, DNA-dependent
734	2939	2.29115	1.05059	1.02063	0.16275	0.591688	yk138e2	yk138e2.5	yk138e2.3	V: 1476709-1476796,1477167-1477279,1477779-1477865,1479031-1479071; 1479033-1479332	C38C3	C38C3.5	unc-60	Cofilin/actin depolymerizing factor homolog (D61 protein) (Twinstar protein) (1e-20)	Actin-binding, cofilin/tropomyosin type	actin binding / actin depolymerizing activity / intracellular / cytoplasm / locomotory behavior / embryonic development / actin filament depolymerization / muscle thin filament assembly / locomotion
735	6349	1.44252	1.66846	0.353144	0.830063	0.591604	yk89e12	-	yk89e12.3	X: 14490703-14490746,14490776-14490870,14490886-14490900	M163	M163.3	his-24	Histone H1-delta (1e-12)	Histone H5 / Histone H1/H5 / Winged helix DNA-binding / Linker histone, N-terminal	nucleosome / DNA binding / nucleus / nucleosome assembly
736	3403	1.65967	1.44985	0.555447	0.627451	0.591449	yk370a4	yk370a4.5	yk370a4.3	V: 11890892-11891165,11891209-11891318; 11891749-11891757,11891807-11892097	K12G11	K12G11.3	-	alcohol dehydrogenase (2e-92)	Zinc-containing alcohol dehydrogenase / Zinc-containing alcohol dehydrogenase superfamily	alcohol dehydrogenase activity, zinc-dependent / zinc ion binding
737	2367	1.76571	1.36228	0.644804	0.537567	0.591185	yk257e10	yk257e10.5	yk257e10.3	II: 10197530-10197610,10197663-10197876,10197929-10198005; 10197804-10197876,10197929-10198155	R05H5	R05H5.3	-	thioredoxin (2e-30)	Thioredoxin domain 2 / Thioredoxin type domain	electron transporter activity / electron transport / embryonic development (sensu Animalia)
738	3868	1.96212	1.22563	0.79697	0.38507	0.59102	yk510c12	-	yk510c12.3	X: 4596073-4596354,4596405-4596422	T13H2	T13H2.3	-			regulation of protein activity, epigenetic
739	2080	1.06566	2.25585	-0.0836978	1.26522	0.590762	yk298d9	-	yk298d9.3	IV: 4264853-4265151	F36A4	F36A4.6	col-33	Collagen protein 33 [C.elegans] (2e-39)	Collagen triple helix repeat / Nematode cuticle collagen, N-terminal
740	1566	1.96585	1.2225	0.799707	0.381388	0.590547	yk438d3	yk438d3.5	yk438d3.3	II: 9749404-9749708,9749761-9749814; 9749943-9750242	Y53C12B	Y53C12B.3	nos-3		Nanos RNA-binding	regulation of protein activity, epigenetic
741	9120	1.39313	1.72503	0.30288	0.878172	0.590526	yk542d1	yk542d1.5	yk542d1.3	II: 2237067-2237145,2238113-2238393; 2240535-2240664,2241651-2241728,2242494-2242585	F54A3	F54A3.3	-	T-complex protein 1, gamma subunit (TCP-1-gamma) (CCT-gamma) (0.0)	Chaperonin Cpn60/TCP-1 / Chaperonin Cpn60 / Chaperonin TCP-1 / GroEL-like chaperone, ATPase	larval development (sensu Nematoda) / gametogenesis / embryonic development (sensu Animalia) / growth
742	1540	2.00156	1.19989	0.82568	0.35445	0.590065	yk442b6	yk442b6.5	yk442b6.3	IV: 1126812-1126889,1127724-1127883,1127934-1128071; 1128008-1128169,1128580-1128663,1128710-1128763	C44B12	C44B12.1	-			embryonic development (sensu Animalia)
743	9775	1.7488	1.37305	0.630919	0.548938	0.589928	yk558d4	yk558d4.5	yk558d4.3	II: 5945916-5945970,5946436-5946569,5946845-5946963,5947190-5947259; 5945427-5945725	B0034	B0034.3	cdh-11	calsyntenin [C.elegans] (3e-49) / calsyntenin-1 protein (7e-95)	Concanavalin A-like lectin/glucanase / Cadherin	calcium ion binding / homophilic cell adhesion / membrane
744	4212	1.91676	1.25165	0.76322	0.415375	0.589298	yk493h5	yk493h5.5	yk493h5.3	I: 8039048-8039128,8039204-8039481; 8040579-8040878	K04G2	K04G2.2	-	LOC58489 protein (1e-85)	Esterase/lipase/thioesterase; Esterase/lipase/thioesterase, active site	catalytic activity
745	4477	1.87508	1.27886	0.731502	0.446411	0.588957	yk431f11	yk431f11.5	yk431f11.3	I: 6105631-6105947; 6105702-6105903,6105910-6105939	ZK484	ZK484.8	-		Caenorhabditis elegans protein of unknown function DUF780
746	4563	1.63456	1.46634	0.53346	0.643772	0.588616	yk122f8	yk122f8.5	yk122f8.3	III: 11503642-11503765,11503828-11503942,11504747-11504884; 11502864-11502904,11503571-11503574,11503624-11503734,11503737-11503758,11503826-11503930	Y66D12A	Y66D12A.21	-	beta-amyloid binding protein (3e-22)	TM2
747	6941	1.48361	1.61521	0.393669	0.783274	0.588472	yk604e6	yk604e6.5	yk604e6.3	I: 4229909-4230007,4230764-4230859,4231143-4231225,4231574-4231655; 4235674-4235973	C43E11	C43E11.6	nab-1	d-spinophilin, core domains (5e-57)	Sterile alpha motif SAM / PDZ/DHR/GLGF domain	intracellular signaling cascade
748	7130	1.56753	1.52775	0.473043	0.70296	0.588002	yk522g7	yk522g7.5	yk522g7.3	I: 4913160-4913206,4913257-4913445,4913910-4914049; 4912226-4912398,4912946-4913072	F21F3	F21F3.6	-
749	6998	1.60717	1.48944	0.509078	0.666315	0.587696	yk672h11	yk672h11.5	yk672h11.3	III: 10715411-10715471,10715829-10716006; 10711807-10712106	W09D10	W09D10.4	-	T-cell activation protein phosphatase 2C-like protein (4e-55)	Protein phosphatase 2C-like	catalytic activity
750	5278	1.78786	1.33844	0.66279	0.5121	0.587445	yk599e10	yk599e10.5	yk599e10.3	IV: 420828-420995,421563-421754; 420152-420451	T07A9	T07A9.6	daf-18	PTEN (8e-46)	Tyrosine specific protein phosphatase and dual specificity protein phosphatase	morphogenesis of an epithelium / protein phosphatase activity / protein tyrosine phosphatase activity / protein amino acid dephosphorylation
751	8808	1.27706	1.87364	0.17738	0.997391	0.587385	yk569b11	yk569b11.5	yk569b11.3	X: 16769722-16769800,16769849-16769997,16770248-16770379; 16767407-16767706	C10E2	C10E2.6	-	monocarboxylate transporter 1 homologue (9e-58)	Major facilitator superfamily	larval development (sensu Nematoda) / osmoregulation / growth
752	5996	1.40571	1.69938	0.315854	0.856554	0.586204	yk47g3	yk47g3.5	yk47g3.3	II: 7589148-7589212,7589328-7589482,7591052-7591153,7591199-7591233; 7585687-7586006	F35D2	F35D2.5	syd-1	Abr protein (2e-15)	Rho GTPase activation protein / RhoGAP domain / C2 domain / PDZ/DHR/GLGF domain / C2 calcium/lipid-binding domain, CaLB	intracellular signaling cascade
753	3346	1.83408	1.30237	0.699609	0.472689	0.586149	yk225a5	yk225a5.5	yk225a5.3	II: 10639361-10639406,10639669-10639911,10639959-10640047; 10642719-10642728,10642880-10642974,10643022-10643216	M28	M28.9	-	hypothetical protein M28.2 [C.elegans] (1e-168)
754	1747	2.78324	0.858101	1.30132	-0.129232	0.586045	yk287g12	yk287g12.5	yk287g12.3	IV: 11818258-11818542,11818764-11818855; 11818964-11819038,11819089-11819195,11819248-11819365	M117	M117.1	-	Renal sodium-dependent phosphate transport protein 1 (Sodium/phosphate cotransporter 1) (Na(+)/PI cotransporter 1) (Renal sodium-phosphate transport protein 1) (Renal Na(+)-dependent phosphate cotransporter 1) (NAPI-1) (3e-18)	Bacteriocin-type signal sequence / Major facilitator superfamily
755	5915	1.73622	1.37426	0.620506	0.550208	0.585357	yk586f1	-	yk586f1.3	I: 15043078-15043166,15043222-15043432	F33H2	F33H2.3	-	mapmodulin-like protein (2e-21)	Leucine-rich-associated / Leucine-rich repeat
756	3602	1.67821	1.42043	0.571477	0.597872	0.584675	yk202g2	yk202g2.5	yk202g2.3	IV: 5652624-5652662,5653339-5653491,5653545-5653726; 5651141-5651407	T19E7,B0547	T19E7.2	skn-1	Skn-1 protein [C.elegans] (0.0) / skn-1 [C.elegans] (0.0)	Basic-leucine zipper (bZIP) transcription factor / Eukaryotic transcription factor, DNA-binding	DNA binding / nucleus / regulation of transcription, DNA-dependent / embryonic development (sensu Animalia)
757	4670	1.6991	1.40181	0.589322	0.578844	0.584083	yk298a11	yk298a11.5	yk298a11.3	IV: 9150493-9150530,9150747-9150835,9150906-9151135; 9151385-9151406,9151478-9151572,9151676-9151813,9151919-9151963	F23B2	F23B2.7	-	Hypothetical protein C55C3.6 [C.elegans] (5e-72)
758	2774	1.7288	1.37765	0.614322	0.553755	0.584039	yk397d8	yk397d8.5	yk397d8.3	II: 10498840-10499217; 10496956-10497255	ZK666	F59B10.1	pqn-47	Homo sapiens Best's macular dystrophy related protein mRNA, partial cds (6e-25)	p53-like transcription factor, DNA-binding	morphogenesis of an epithelium / larval development (sensu Nematoda) / physiological processes / locomotory behavior / growth / positive regulation of body size / regulation of protein activity, epigenetic / hermaphrodite genital morphogenesis
759	4690	2.00137	1.18995	0.825544	0.342447	0.583995	yk329f9	yk329f9.5	yk329f9.3	V: 13796629-13796989; 13798451-13798750	F53C11	F53C11.5	-
760	9181	1.45012	1.64107	0.360729	0.806182	0.583455	yk607h11	yk607h11.5	yk607h11.3	V: 13130784-13131142; 13129070-13129356,13129414-13129426	B0365	B0365.3	eat-6	Sodium/potassium-transporting ATPase alpha chain (EC 3.6.3.9) (Sodium pump) (Na+/K+ ATPase) (0.0)	Cation transporting ATPase, C-terminal / Cation transporting ATPase, N terminal; Cation transporting ATPase, N-terminal / haloacid dehalogenase-like hydrolase; Haloacid dehalogenase-like hydrolase / E1-E2 ATPase-associated region / Cation transporting ATPase / Na+/K+ ATPase, alpha subunit / ATPase, E1-E2 type	ATP binding / cation transport / metabolism / monovalent inorganic cation transporter activity / ATPase activity, coupled to transmembrane movement of ions, phosphorylative mechanism / monovalent inorganic cation transport / membrane / integral to membrane / hydrolase activity
761	9281	1.27566	1.86514	0.175794	0.990834	0.583314	yk131a12	yk131a12.5	yk131a12.3	I: 4612863-4613022,4613279-4613467; 4610173-4610456,4610507-4610547	C44E4	C44E4.1	-	retinoblastoma-associated factor 600 (1e-160) / pushover (1e-93)	DNA polymerase processivity factor	DNA replication
762	1910	1.7452	1.36049	0.62795	0.535671	0.58181	yk489d11	yk489d11.5	yk489d11.3	IV: 11476797-11477155; 11473407-11473703	C10C6	C10C6.6	-	Probable cation-transporting ATPase 2 (EC 3.6.3.-) (CGI-152) (0.0)	haloacid dehalogenase-like hydrolase; Haloacid dehalogenase-like hydrolase / E1-E2 ATPase-associated region / ATPase, E1-E2 type	ATP binding / cation transport / metabolism / ATPase activity, coupled to transmembrane movement of ions, phosphorylative mechanism / membrane / integral to membrane / hydrolase activity / ATPase activity
763	1768	2.00296	1.18518	0.826691	0.336659	0.581675	yk318g5	yk318g5.5	yk318g5.3	X: 2846735-2846866,2847594-2847724,2847775-2847869; 2843974-2844272	F58H12	F58H12.1	kin-29	qik protein (6e-78)	Serine/threonine protein kinase, active site / Serine/threonine protein kinase; Serine/Threonine protein kinase / Eukaryotic protein kinase; Protein kinase / Tyrosine protein kinase / Thioredoxin type domain	protein kinase activity / protein serine/threonine kinase activity / protein-tyrosine kinase activity / ATP binding / protein amino acid phosphorylation
764	8911	1.58499	1.49746	0.48903	0.674067	0.581548	yk96e9	yk96e9.5	yk96e9.3	IV: 15259879-15260029,15261823-15262016,15262076-15262090; 15268677-15268956	Y73F8A	Y73F8A.5	-	AEPG2426 (1e-110)	Growth factor, receptor / Mannose-6-phosphate receptor, binding / Laminin-type EGF-like domain	structural molecule activity
765	6585	1.57099	1.5108	0.476226	0.686861	0.581544	yk576e2	yk576e2.5	yk576e2.3	IV: 3737551-3737793,3737844-3737917,3738710-3738755; 3735914-3736010,3736073-3736190,3736238-3736322	Y37E11AR	Y37E11AR.3	-	N-acyl-phosphatidylethanolamine-hydrolyzing phospholipase D (3e-70)
766	5321	1.56559	1.51533	0.47126	0.691181	0.581221	yk609a2	yk609a2.5	yk609a2.3	X: 4970517-4970558,4970611-4970714,4970769-4970861; 4969568-4969867	M03F4	M03F4.7	-	cardiac calumenin (8e-80)	Calcium-binding EF-hand	larval development (sensu Nematoda) / calcium ion binding / physiological processes / locomotory behavior / osmoregulation / molting cycle (sensu Invertebrata) / growth
767	8295	1.26062	1.88077	0.158685	1.00287	0.580777	yk84e7	yk84e7.5	yk84e7.3	IV: 1083008-1083038,1084613-1084772,1086228-1086314,1086933-1087014; 1077476-1077628	Y55F3AM	Y55F3AM.15	csn-4	COP9 signalosome subunit 4 CSN4 (1e-62)	Proteasome component region PCI	larval development (sensu Nematoda) / locomotory behavior / embryonic development (sensu Animalia) / growth
768	10124	1.13464	2.08939	0.00678677	1.15463	0.580708	yk575a3	yk575a3.5	yk575a3.3	II: 7123838-7124193; 7123973-7124262	F10E7	F10E7.2	-
769	7480	1.50855	1.57118	0.417713	0.743397	0.580555	yk542b10	yk542b10.5	yk542b10.3	V: 360040-360174,360821-360958,361013-361099; 363152-363447	T22H9,Y39D8B	T22H9.1	-	SPAC823.04 gene product (1e-15)	Protein of unknown function DUF947	gametogenesis / positive regulation of growth rate
770	5329	1.66678	1.42181	0.561613	0.599281	0.580447	yk396c10	yk396c10.5	-	X: 7633105-7633464	F26A10	F26A10.2	-		Zn-finger, C2H2 type	gametogenesis / locomotory behavior / regulation of protein activity, epigenetic
771	1299	2.42852	0.973649	1.10463	0.0530222	0.578828	yk46f1	yk46f1.5	yk46f1.3	II: 7011072-7011117,7011167-7011387; 7010756-7011050,7011513-7011517	C52E12	C52E12.3	sqv-7	UDP-glucuronic acid/UDP-N-acetylgalactosamine transporter (UDP- GlcA/UDP-GalNAc transporter) (Solute carrier family 35 member D1) (6e-89)
772	881	2.18162	1.08379	0.949957	0.207632	0.578794	yk422e12	yk422e12.5	yk422e12.3	IV: 6582107-6582160,6582205-6582379,6582536-6582665; 6579895-6580179,6580230-6580244	F38A5,C43G2	F38A5.1	-	CG16979 protein, possible (4e-26)
773	7003	1.35561	1.74381	0.263493	0.893794	0.578643	yk250c12	yk250c12.5	yk250c12.3	X: 4839279-4839635; 4834903-4835202	F39C12	F39C12.1	-		Peptidase M14, carboxypeptidase A; Zinc carboxypeptidase A metalloprotease (M14) / Cytochrome c heme-binding site / Binding-protein-dependent transport systems inner membrane component	carboxypeptidase A activity / transporter activity / electron transporter activity / electron transport / proteolysis and peptidolysis / transport / membrane
774	2466	1.72833	1.36707	0.613936	0.54264	0.578288	yk356g11	yk356g11.5	yk356g11.3	V: 9639961-9640320; 9637506-9637760,9637809-9637852	T06E4	T06E4.3	atl-1	ataxia telangiectasia and Rad3-related protein (5e-66)	Phosphatidylinositol 3- and 4-kinase / PIK-related kinase, FAT / PIK-related kinase, FATC	condensed nuclear chromosome / inositol/phosphatidylinositol kinase activity / embryonic morphogenesis / phosphatidylinositol 3-kinase activity / meiotic chromosome segregation
775	6019	1.31927	1.79083	0.224294	0.93218	0.578237	yk37d5	yk37d5.5	yk37d5.3	I: 5061384-5061496,5061612-5061699,5061854-5061926; 5058275-5058667,5058798-5058802	C46H11	C46H11.11	-	FHOS2 protein (1e-69)	Actin-binding FH2	actin binding
776	5136	1.95779	1.20663	0.79378	0.362527	0.578154	yk455c4	yk455c4.5	yk455c4.3	I: 6080024-6080100,6080485-6080767; 6078437-6078736	ZK484	ZK484.4	-			gametogenesis / embryonic development (sensu Animalia)
777	6868	1.42735	1.6542	0.337897	0.817684	0.577791	yk556b4	yk556b4.5	yk556b4.3	III: 10610039-10610383; 10614405-10614676	Y39A1A				Zn-finger, A20-like / Vacuolar sorting protein 9
778	9746	1.45963	1.61753	0.370159	0.785344	0.577752	yk545d1	yk545d1.5	yk545d1.3	I: 4501944-4502303; 4507481-4507779	T01A4	T01A4.1	-	receptor type guanylyl cyclase (1e-157)	Guanylate cyclase / Eukaryotic protein kinase; Protein kinase	guanylate cyclase activity / protein kinase activity / protein serine/threonine kinase activity / protein-tyrosine kinase activity / binding / ATP binding / mitochondrial inner membrane / protein amino acid phosphorylation / transport / intracellular signaling cascade / peptide receptor activity, G-protein coupled / membrane
779	2206	1.80419	1.308	0.675909	0.478911	0.57741	yk437e1	-	yk437e1.3	IV: 7309899-7310194	F42C5	F42C5.7	grl-4	C. elegans GRL-4 protein [C.elegans] (3e-74)	Protein of unknown function DUF398 / Pistil-specific extensin-like protein / Glutelin / Prokaryotic molybdopterin oxidoreductase	rhodopsin-like receptor activity / structural constituent of cell wall / electron transport / G-protein coupled receptor protein signaling pathway / vision / integral to membrane / positive regulation of growth rate / nutrient reservoir activity
780	560	2.65711	0.887338	1.23441	-0.0808957	0.576758	yk453a7	yk453a7.5	yk453a7.3	III: 13654280-13654660; 13655739-13656038	T12D8,ZK525	T12D8.1	-	All-1 related protein (2e-60)	FY-rich domain, C-terminal / Nuclear protein SET / FY-rich domain, N-terminal / SET-related region / Zn-finger-like, PHD finger	DNA binding / nucleus / regulation of transcription, DNA-dependent / physiological processes / embryonic development (sensu Animalia) / positive regulation of locomotion / post-embryonic body morphogenesis
781	2530	1.71427	1.37429	0.602153	0.550232	0.576192	yk430h1	yk430h1.5	yk430h1.3	III: 6376770-6377080,6377128-6377175; 6378748-6379043	C16A3	C16A3.7	-	cysteine-rich protein NFX-1 (0.0)	Zn-finger, RING / Zn-finger, NF-X1 type / Single-stranded nucleic acid binding (R3H); Single-stranded nucleic acid binding R3H	nucleic acid binding / transcription factor activity / nucleus / regulation of transcription, DNA-dependent / regulation of protein activity, epigenetic
782	5561	1.56064	1.50811	0.466691	0.684291	0.575491	yk552g1	yk552g1.5	yk552g1.3	X: 10376412-10376477,10376521-10376689,10377130-10377246; 10373225-10373525	F46F6,Y49A10A	F46F6.1	-	family with sequence similarity 31, member B (8e-58)	uDENN domain / DENN (AEX-3) domain / dDENN domain
783	1170	2.03988	1.15354	0.853038	0.297612	0.575325	yk376g5	yk376g5.5	yk376g5.3	I: 10407552-10407617,10407844-10408020,10408078-10408194; 10407102-10407400	F25D7	F25D7.1	-	SDIG243 (7e-63)	Der1-like domain	gametogenesis
784	5849	1.73933	1.35231	0.623086	0.526977	0.575031	yk532h10	yk532h10.5	yk532h10.3	IV: 5845269-5845370,5845472-5845594,5845968-5846028,5846254-5846348; 5844119-5844419	C06E7	C06E7.3	-	S-adenosylmethionine synthetase gamma form (EC 2.5.1.6) (Methionine adenosyltransferase) (AdoMet synthetase) (MAT-II) (1e-156)	S-adenosylmethionine synthetase	methionine adenosyltransferase activity / ATP binding / one-carbon compound metabolism / gametogenesis / locomotory behavior / positive regulation of growth rate / positive regulation of locomotion / hermaphrodite genital morphogenesis
785	1470	1.98367	1.1855	0.812726	0.337039	0.574883	yk365g6	-	yk365g6.3	IV: 11876194-11876225,11876269-11876473,11876521-11876583/ IV: 11643248-11643310,11643358-11643562,11643606-11643637	C29E6/ZK809	C29E6.3, ZK809.1	pph-2,-	hypothetical protein ZK809.1 [C.elegans] (0.0) / hypothetical protein C29E6.3 [C.elegans] (0.0)	Tyrosine specific protein phosphatase and dual specificity protein phosphatase / Tyrosine specific protein phosphatase	protein phosphatase activity / protein tyrosine phosphatase activity / protein amino acid dephosphorylation
786	3501	1.90042	1.23622	0.750871	0.397481	0.574176	yk442f12	-	yk442f12.3	IV: 4070001-4070172	W03D2
787	6583	0.880998	2.66495	-0.358236	1.50566	0.573709	yk576f12	yk576f12.5	yk576f12.3	IV: 7246101-7246150,7246200-7246385,7246462-7246605; 7245525-7245824	D2024	D2024.8	col-114	Collagen protein 114 [C.elegans] (1e-71)	Collagen triple helix repeat / Nematode cuticle collagen, N-terminal	morphogenesis of an epithelium / locomotory behavior / positive regulation of body size / post-embryonic body morphogenesis
788	7205	1.56419	1.50003	0.469967	0.676543	0.573255	yk576g8	yk576g8.5	yk576g8.3	I: 9630699-9630750,9630807-9631133; 9632361-9632415,9632461-9632705	T05F1	T05F1.2	-		High mobility group box
789	6988	1.32317	1.77108	0.22855	0.916178	0.572364	yk576d1	-	yk576d1.3	III: 6293251-6293453,6293501-6293597	F47D12	F47D12.7	-	kelch protein (2e-47)	BTB/POZ; BTB/POZ domain / Kelch repeat / Kelch motif	protein binding
790	3285	1.54225	1.51874	0.449591	0.694424	0.572008	yk124f5	yk124f5.5	yk124f5.3	X: 4960609-4960685,4962767-4963049; 4964035-4964360	M03F4	M03F4.2	act-4	actin (0.0)	Actin/actin-like / Actin	reproduction / motor activity / structural constituent of cytoskeleton / cytoskeleton / actin filament / actin cytoskeleton / actin cytoskeleton organization and biogenesis		+
791	7904	1.46271	1.60003	0.373195	0.76965	0.571422	yk608c9	yk608c9.5	yk608c9.3	IV: 11858442-11858549,11858596-11858805,11858860-11858901; 11860070-11860367	F38H4	F38H4.9	let-92	Serine/threonine protein phosphatase 2A, catalytic subunit, beta isoform (EC 3.1.3.16) (PP2A-beta) (1e-170)	Serine/threonine-specific protein phosphatase and bis(5-nucleosyl)-tetraphosphatase / Metallo-phosphoesterase; Metallophosphoesterase	larval development (sensu Nematoda) / physiological processes / embryonic development (sensu Animalia) / hydrolase activity
792	8758	2.29097	1.02133	1.02051	0.121998	0.571256	yk536g2	yk536g2.5	yk536g2.3	X: 4869276-4869312,4869365-4869550,4870865-4870996; 4866709-4866749,4866755-4867003	F39C12	F39C12.3	tsp-14	Tm4sf9 protein (2e-23)	CD9/CD37/CD63 antigen / Tetraspanin
793	4989	2.46641	0.948462	1.12697	0.0152095	0.571087	yk286e5	yk286e5.5	yk286e5.3	V: 11238577-11238935; 11239597-11239663,11239712-11239944	T19B10	T19B10.5	-		Acid phosphatase/vanadium-dependent haloperoxidase / PDZ/DHR/GLGF domain	intracellular signaling cascade
794	9780	1.46097	1.6011	0.37148	0.770609	0.571044	yk558a12	yk558a12.5	yk558a12.3	I: 5102787-5103139; 5101735-5102025	Y110A7A	Y110A7A.12	-	Vacuolar ATP synthase subunit B (EC 3.6.3.14) (V-ATPase B subunit) (Vacuolar proton pump B subunit) (V-ATPase 57 kDa subunit) (0.0)	H+-transporting two-sector ATPase, alpha/beta subunit, N-terminal; H+-transporting two-sector ATPase, alpha/beta subunit,N-terminal / ATP synthase V-type, B subunit / F1 ATP synthase, alpha/beta subunit, N-terminal / H+-transporting two-sector ATPase, alpha/beta subunit, C-terminal / H+-transporting two-sector ATPase, alpha/beta subunit, central region	ATP-binding and phosphorylation-dependent chloride channel activity / ATP binding / cytoplasm / ATP biosynthesis / hydrogen-exporting ATPase activity, phosphorylative mechanism / energy coupled proton transport, against the electrochemical gradient / proton transport / proton-transporting two-sector ATPase complex
795	722	2.59329	0.901805	1.19934	-0.0575641	0.570888	yk230c8	yk230c8.5	yk230c8.3	IV: 9777080-9777093,9777144-9777270,9777319-9777390,9777441-9777584; 9774655-9774859,9775061-9775155	T13F2	T13F2.7	-	spliced leader 175 kDa protein (2e-45)		larval development (sensu Nematoda) / embryonic development (sensu Animalia) / growth / positive regulation of growth rate
796	8452	1.39018	1.68084	0.299826	0.84073	0.570278	yk550f6	yk550f6.5	yk550f6.3	V: 10285581-10285617,10285676-10286016; 10284784-10285083	Y22F5A	Y22F5A.6	lys-3	similar to F58B3.3.p [Caenorhabditis elegans] (3e-18)
797	5635	1.60075	1.45972	0.503298	0.63724	0.570269	yk611e11	yk611e11.5	yk611e11.3	IV: 7633370-7633556,7633602-7633718,7633948-7634002; 7634227-7634268,7634316-7634573	F45E4	F45E4.2	plp-1	Pur-alpha (1e-29)	PUR-alpha/beta/gamma, DNA/RNA-binding
798	2449	2.13986	1.09192	0.922071	0.21842	0.570246	yk385g7	yk385g7.5	yk385g7.3	X: 16547276-16547421,16547469-16547650; 16550669-16550877,16550958-16551048	T27B1	T27B1.1	osm-1	selective LIM binding factor (0.0)	TPR repeat / TPR-like / G-protein beta WD-40 repeat
799	4936	1.44256	1.61961	0.353183	0.787194	0.570189	yk206g2	yk206g2.5	yk206g2.3	I: 219107-219346; 219159-219362	Y48G1BL
800	3888	1.56777	1.48839	0.47327	0.665303	0.569286	yk506b3	yk506b3.5	yk506b3.3	V: 13413695-13413790,13413901-13414170; 13413937-13414236	F53F1	F53F1.4	-
801	417	1.87231	1.24609	0.72937	0.408953	0.569162	yk284a4	-	yk284a4.3	3'EST_unmapped_to_genome
802	1641	1.73877	1.34176	0.622622	0.515671	0.569146	yk108g5	yk108g5.5	yk108g5.3	IV: 11310970-11311016,11311069-11311195,11311253-11311437; 11312142-11312473	B0035	B0035.1	-	zinc finger transcription factor ZNF207 (7e-40)	BED finger / Zn-finger, C2H2 type	rhodopsin-like receptor activity / DNA binding / G-protein coupled receptor protein signaling pathway / vision / integral to membrane
803	6336	1.87602	1.24332	0.732228	0.405743	0.568985	yk551e8	yk551e8.5	-	X: 1325358-1325371,1325423-1325664,1326073-1326123,1326174-1326226	H33H01,H42K12	H42K12.1	pdk-1	phosphoinositide-dependent protein kinase I (1e-100)	Serine/threonine protein kinase, active site / Pleckstrin-like / Serine/threonine protein kinase; Serine/Threonine protein kinase / Eukaryotic protein kinase; Protein kinase	protein kinase activity / protein serine/threonine kinase activity / protein-tyrosine kinase activity / ATP binding / protein amino acid phosphorylation
804	2104	2.08459	1.11868	0.884317	0.253344	0.56883	yk334d10	-	yk334d10.3	IV: 7134403-7134701	C34D4	C34D4.14	-	E3 ligase for inhibin receptor (1e-159)	HECT domain (Ubiquitin-protein ligase) / ARM repeat fold / Mib_herc2 / Ankyrin	ubiquitin-protein ligase activity / intracellular / protein modification / ubiquitin cycle
805	7642	2.12469	1.0974	0.911809	0.225634	0.568722	yk656e3	yk656e3.5	yk656e3.3	X: 11058633-11058867,11058921-11059056; 11059279-11059289,11059339-11059627	W04G3	W04G3.8	-	Hypothetical protein W04G3.3 [C.elegans] (3e-45)		larval development (sensu Nematoda) / physiological processes / locomotory behavior / positive regulation of growth rate / locomotion
806	7140	1.72831	1.34775	0.613916	0.522106	0.568011	yk523f3	-	yk523f3.3	IV: 261953-262058,262395-262588	T21D12	T21D12.4	pat-6	Beta-parvin (Affixin) (CGI-56) (5e-81)	Calponin-like actin-binding	larval development (sensu Nematoda) / physiological processes / locomotory behavior / determination of adult life span / embryonic development (sensu Animalia) / locomotion
807	131	1.03213	2.25637	-0.129822	1.26555	0.567864	yk303f6	yk303f6.5	yk303f6.3	IV: 1768642-1768704,1768837-1769148; 1769340-1769639	Y41D4A	Y41D4A.2	col-108	cuticle preprocollagen (9e-24)	Collagen triple helix repeat / Nematode cuticle collagen, N-terminal
808	3981	1.71125	1.35965	0.599603	0.534786	0.567194	yk263a12	yk263a12.5	yk263a12.3	V: 1123445-1123560,1126896-1127105,1127783-1127815; 1128811-1129107	W07B8	W07B8.3	-	hypothetical protein W07B8.2 [C.elegans] (2e-50)
809	5119	1.85916	1.25141	0.719209	0.4151	0.567154	yk430e7	yk430e7.5	yk430e7.3	II: 6930549-6930630,6930681-6930784,6930839-6930923,6931539-6931605; 6947460-6947756	F22D3	F22D3.2	-	folliculin (1e-24)
810	3172	1.01934	2.28111	-0.147817	1.28128	0.566734	yk484a7	yk484a7.5	yk484a7.3	III: 8995792-8996001,8996050-8996214; 8994622-8994921	F59B2	F59B2.2	-	proton/amino acid transporter 2 (7e-39)	Amino acid/polyamine transporter II; Amino acid/polyamine transporter, family II	amino acid-polyamine transporter activity / amino acid transport / membrane
811	8862	1.40955	1.6494	0.319789	0.813492	0.566641	yk612g8	yk612g8.5	yk612g8.3	IV: 11821403-11821498,11821564-11821734,11821783-11821874; 11820974-11821259,11821307-11821320	M117	M117.2	par-5	14-3-3 protein zeta chain (1e-102)	14-3-3 protein	morphogenesis of an epithelium / embryonic development (sensu Animalia) / protein domain specific binding
812	3694	1.15128	2.01935	0.0277985	1.10544	0.566619	yk309c1	yk309c1.5	yk309c1.3	V: 5160631-5160970; 5160483-5160783	C03A7	C03A7.7	abu-6	hypothetical protein C03A7.4 [C.elegans] (3e-20)	Protein of unknown function DUF139 / Protein of unknown function DUF1096	regulation of protein activity, epigenetic
813	6690	1.49694	1.55306	0.406567	0.72666	0.566614	yk169g7	yk169g7.5	yk169g7.3	II: 14653540-14653699,14654105-14654299; 14652104-14652403	ZC101,C38C6	ZC101.2	unc-52	Basement membrane-specific heparan sulfate proteoglycan core protein precursor (HSPG) (Perlecan) (PLC) (1e-155)	Immunoglobulin-like / EGF-like domain / Laminin B / Immunoglobulin subtype / Laminin G / Laminin-type EGF-like domain / Low density lipoprotein-receptor, class A / Concanavalin A-like lectin/glucanase / Type I EGF / EGF-like calcium-binding / Immunoglobulin C-2 type	structural molecule activity / binding / calcium ion binding / basement membrane / mitochondrial inner membrane / transport / EGF receptor signaling pathway / muscle development / physiological processes / locomotory behavior / determination of adult life span / embryonic development (sensu Animalia) / cell migration / positive regulation of growth rate / locomotion
814	1422	1.70358	1.36399	0.593127	0.539378	0.566252	yk262a7	yk262a7.5	yk262a7.3	II: 5712947-5713086,5713133-5713317,5713396-5713430; 5712376-5712672	C18A3	C18A3.5	-	TIA-1 like protein (1e-58) / TIA-1 homologue (8e-78)	RNA recognition, region 1 / RNA-binding region RNP-1 (RNA recognition motif)	morphogenesis of an epithelium / nucleic acid binding
815	6334	1.70495	1.36205	0.594287	0.537327	0.565807	yk561c4	yk561c4.5	-	X: 12033118-12033186,12033233-12033418,12033835-12033938	B0198	B0198.1	tsp-20	SFA-1 (8e-17)	CD9/CD37/CD63 antigen / Tetraspanin
816	2404	2.29859	1.00977	1.0253	0.105579	0.565441	yk289e8	yk289e8.5	yk289e8.3	X: 1446315-1446636; 1446383-1446637	W05H7	W05H7.4	-			nucleic acid binding
817	1448	1.62715	1.42554	0.526898	0.603056	0.564977	yk331f5	yk331f5.5	yk331f5.3	I: 11188498-11188620,11189704-11189850,11190004-11190093; 11185961-11186188,11187145-11187214	F28D9	F28D9.1	rsr-1	SRRM1 protein (2e-40)	Splicing factor PWI	mRNA splicing / physiological processes
818	792	1.06638	2.17506	-0.0827196	1.2126	0.564941	yk307b3	yk307b3.5	yk307b3.3	IV: 326103-326246,326313-326528; 325500-325799	K02D7	K02D7.3	col-101	putative cuticular collagen (2e-16)	Collagen triple helix repeat / Nematode cuticle collagen, N-terminal	positive regulation of growth rate
819	9421	1.36134	1.70375	0.269586	0.860258	0.564922	yk542a12	yk542a12.5	yk542a12.3	II: 2779581-2779602,2779655-2779770,2779819-2779929,2779974-2780084; 2780361-2780446,2780504-2780608,2780663-2780771	F08D12	F08D12.3	-	hypothetical protein F08D12.2 [C.elegans] (1e-37)	CC domain
820	6482	1.7886	1.29659	0.663386	0.466268	0.564827	yk522g9	yk522g9.5	yk522g9.3	IV: 17269332-17269385,17269430-17269530,17269579-17269711,17270046-17270110; 17271721-17271860,17271908-17272066	F26D10	F26D10.9	atg-1	Neutral and basic amino acid transport protein rBAT (B(0,+)-type amino acid transport protein) (NAA-TR) (D2) (6e-38)	Alpha amylase, catalytic domain / Alpha amylase, catalytic subdomain	alpha-amylase activity / carbohydrate metabolism
821	1443	2.37503	0.976386	1.0725	0.057072	0.564785	yk328f5	yk328f5.5	yk328f5.3	III: 8689877-8689899,8690011-8690145,8690232-8690401,8690449-8690480; 8692791-8692861,8693077-8693304	B0303	B0303.4	-	acidic protein [C.elegans] (0.0)	Ubiquitin
822	6511	1.57617	1.47019	0.480973	0.647553	0.564263	yk521h11	yk521h11.5	yk521h11.3	IV: 5394175-5394206,5394326-5394544,5394682-5394786; 5393906-5394205	ZK616	ZK616.6	-	LOC51234 protein (2e-22)	Protein of unknown function DUF1077
823	4396	1.5502	1.49357	0.457004	0.670313	0.563658	yk385a4	yk385a4.5	yk385a4.3	I: 1808113-1808223,1809453-1809716; 1811411-1811710	Y71G12B	Y71G12B.4	-	peptidylglycine alpha-hydroxylating monooxygenase (6e-93)	PHM/PNGase F Fold / Peptidyl-glycine alpha-amidating monooxygenase / Copper type II, ascorbate-dependent monooxygenase	monooxygenase activity / peptidylglycine monooxygenase activity / copper ion binding / peptide metabolism / membrane
824	6612	1.12758	2.05126	-0.00221932	1.12806	0.562919	yk606c12	yk606c12.5	yk606c12.3	IV: 4516647-4516856,4516909-4517039,4517114-4517132; 4515107-4515403	ZK180	ZK180.5	-
825	9847	1.47625	1.56643	0.386491	0.739027	0.562759	yk606b6	yk606b6.5	yk606b6.3	IV: 10150051-10150223,10150320-10150416,10150470-10150559; 10149203-10149489	T14G10	T14G10.6	tsp-12	Tm4sf9 protein (2e-53)	CD9/CD37/CD63 antigen / Tetraspanin
826	6619	1.5251	1.51601	0.433455	0.691824	0.562639	yk607f10	yk607f10.5	yk607f10.3	I: 13297159-13297291,13297341-13297567; 13295662-13295961	M01E5	M01E5.4	-
827	4723	1.64612	1.40416	0.543622	0.581251	0.562436	yk361f8	yk361f8.5	yk361f8.3	X: 8722533-8722892; 8721555-8721750,8721797-8721900	F53A9	F53A9.10	tnt-2	troponin (1e-61)	Troponin	positive regulation of growth rate / positive regulation of locomotion
828	446	1.81459	1.27354	0.684199	0.440392	0.562296	yk281e1	yk281e1.5	yk281e1.3	II: 4946431-4946504,4946555-4946773,4947052-4947112,4947158-4947178; 4947686-4947985	ZK546	ZK546.2	-	putative outermembrane protein (3e-38)
829	7539	1.47139	1.57037	0.381737	0.742652	0.562194	yk575h5	yk575h5.5	yk575h5.3	I: 12912926-12913010,12913063-12913334; 12913729-12914014	Y18D10A	Y18D10A.17	-	Similar to DKFZP434D1335 protein (3e-30)		cytokinesis / gametogenesis / embryonic development (sensu Animalia) / embryonic cleavage / positive regulation of locomotion
830	263	2.0733	1.11413	0.876483	0.24747	0.561976	yk442g4	yk442g4.5	yk442g4.3	II: 9765641-9765675,9765720-9765812,9766257-9766356,9766512-9766642; 9767821-9768117	ZK1321	ZK1321.2	-	potassium channel shaker form epsilon (1e-92)	Voltage-dependent potassium channel / Cation channel, non-ligand gated / Kv channel / K+ channel tetramerisation / Shaker voltage-gated K+ channel / Ion transport protein / BTB/POZ; BTB/POZ domain / K+ channel, pore region	ion channel activity / voltage-gated potassium channel activity / cation channel activity / potassium channel activity / protein binding / mitochondrion / ion transport / cation transport / potassium ion transport / voltage-gated potassium channel complex / membrane
831	840	1.18633	1.94592	0.0710539	1.052	0.561526	yk367b5	yk367b5.5	yk367b5.3	V: 753211-753482,753693-753781; 754456-754597,754654-754811	C05E4	C05E4.3	srp-1	serine protease inhibitor-like protein (1e-56)	Proteinase inhibititor I4, serpin; Serpin	serine protease inhibitor activity
832	9765	1.38565	1.66431	0.295113	0.826476	0.560795	yk542e4	yk542e4.5	yk542e4.3	II: 11690900-11691227; 11694759-11694823,11694873-11694951,11695005-11695108,11695841-11695887,11695934-11695938	C47D12	C47D12.7	kel-1	Kelch-like protein 3 (1e-125)	BTB/POZ; BTB/POZ domain / Kelch repeat / Kelch motif	protein binding
833	4453	1.63806	1.40764	0.536541	0.584831	0.560686	yk435h5	yk435h5.5	yk435h5.3	II: 8934412-8934494,8934542-8934825; 8934953-8935242	T21B10	T21B10.3	-	hypothetical protein B0035.6 [C.elegans] (5e-21)		morphogenesis of an epithelium / locomotory behavior / embryonic development (sensu Animalia) / osmoregulation / positive regulation of growth rate / hermaphrodite genital morphogenesis
834	820	1.8068	1.27597	0.67799	0.443138	0.560564	yk372c6	yk372c6.5	yk372c6.3	II: 11979177-11979550; 11977740-11977748,11977754-11977893	Y17G7B	Y17G7B.20	-			gametogenesis / physiological processes / positive regulation of growth rate / positive regulation of body size
835	4707	1.00902	2.28415	-0.162498	1.2832	0.560353	yk365e4	yk365e4.5	yk365e4.3	III: 7948791-7949165; 7949454-7949613,7949714-7949853	C29E4	C29E4.1	col-90	putative cuticular collagen (3e-32)	Collagen triple helix repeat / Collagen helix repeat / Nematode cuticle collagen, N-terminal	phospholipase A2 activity / calcium ion binding / lipid catabolism / positive regulation of body size
836	5875	1.84786	1.24722	0.710408	0.410263	0.560336	yk549a11	yk549a11.5	yk549a11.3	I: 12492236-12492448,12493096-12493258; 12494220-12494444	T27F6	T27F6.4	-
837	7538	1.6998	1.35547	0.589915	0.530342	0.560129	yk575h7	yk575h7.5	yk575h7.3	V: 6218623-6218828,6218878-6219011,6219382-6219424; 6219865-6220165	W06H8	W06H8.1	rme-1	EH-domain containing protein 2 (0.0)	Calcium-binding EF-hand / EPS15 homology (EH)	calcium ion binding / protein binding / cytoplasm / receptor mediated endocytosis / endomembrane system
838	4095	2.14279	1.07479	0.924045	0.195605	0.559825	yk387d11	-	yk387d11.3	III: 6924090-6924387	T07E3	F57B9.7	-	leucine rich repeat interacting protein 2 (9e-40)		embryonic development (sensu Animalia)
839	5126	1.96619	1.1708	0.799959	0.319043	0.559501	yk431e12	yk431e12.5	yk431e12.3	V: 16273331-16273504,16273552-16273659,16273715-16273767; 16272822-16273063,16273331-16273388	T13F3	T13F3.6	-	hypothetical protein T13F3.5 [C.elegans] (4e-61)
840	7481	1.62875	1.41292	0.528323	0.590232	0.559278	yk542a8	-	yk542a8.3	IV: 5651144-5651443	B0547	T19E7.2	skn-1	Skn-1 protein [C.elegans] (0.0) / Skinhead protein 1, isoform b [C.elegans] (1e-109) / skn-1 [C.elegans] (0.0)	Basic-leucine zipper (bZIP) transcription factor / Eukaryotic transcription factor, DNA-binding	DNA binding / nucleus / regulation of transcription, DNA-dependent / embryonic development (sensu Animalia)
841	4305	1.7286	1.33073	0.614155	0.503767	0.558961	yk253g3	yk253g3.5	yk253g3.3	V: 8764174-8764228,8764275-8764389,8764439-8764554,8765080-8765152; 8763285-8763402,8763501-8763644,8763698-8763734	B0507	B0507.8	-	hypothetical protein B0507.9 [C.elegans] (1e-26)
842	9728	1.42017	1.61973	0.330622	0.787299	0.55896	yk523d2	yk523d2.5	yk523d2.3	III: 7794625-7794677,7794843-7795009,7795105-7795245; 7793431-7793688,7793978-7794018	C08C3	C08C3.4	-		BTB/POZ; BTB/POZ domain	reproduction / protein binding
843	6606	1.69291	1.35859	0.584057	0.533663	0.55886	yk595e3	yk595e3.5	yk595e3.3	IV: 13380769-13380811,13381406-13381630,13381774-13381880; 13380408-13380640	Y62E10A	Y62E10A.10	-	LOC55831, 30 kDa protein (5e-77)	Eukaryotic protein of unknown function DUF850
844	3191	1.73989	1.32144	0.623553	0.493654	0.558603	yk478f12	yk478f12.5	yk478f12.3	I: 1836665-1837024; 1837771-1838070	C53H9,M01D7	M01D7.7	egl-30	Gq-like G protein alpha subunit (1e-143)	Guanine nucleotide binding protein (G-protein), alpha subunit	larval development (sensu Nematoda) / heterotrimeric G-protein GTPase activity / signal transducer activity / GTP binding / heterotrimeric G-protein complex / protein amino acid ADP-ribosylation / G-protein coupled receptor protein signaling pathway / phospholipase C activation / synaptic transmission, cholinergic / feeding behavior / oviposition / locomotion / positive regulation of locomotion /…
845	7939	1.45628	1.57835	0.366846	0.749961	0.558404	yk46b12	yk46b12.5	yk46b12.3	X: 11195243-11195247,11195314-11195430,11195492-11195728; 11192433-11192806	C34F6	C34F6.1	-	extracellular matrix protein papilin 3 (4e-59)	Pancreatic trypsin inhibitor (Kunitz); Protease inhibitor I2, Kunitz metazoa / Worm-specific repeat type 1	serine protease inhibitor activity / chromosome segregation
846	8151	1.54063	1.49151	0.44807	0.668319	0.558194	yk552f11	yk552f11.5	yk552f11.3	X: 14705381-14705540,14705589-14705787; 14703688-14703848,14704001-14704115,14704122-14704141	F40E10	F40E10.6	-	Protein C22orf5 (1e-124)	Protein of unknown function
847	4246	1.88981	1.21547	0.742797	0.373061	0.557929	yk3d4	yk3d4.5	yk3d4.3	II: 3768065-3768460; 3765079-3765296	T24E12	T24E12.9	-
848	5186	1.75098	1.31137	0.632716	0.482622	0.557669	yk531b3	yk531b3.5	yk531b3.3	III: 10861376-10861749; 10866405-10866704	Y39A1C	Y39A1C.2	oxi-1	Ube3b protein (0.0)	HECT domain (Ubiquitin-protein ligase)	ubiquitin-protein ligase activity / intracellular / protein modification / ubiquitin cycle
849	4209	1.76541	1.30061	0.644556	0.470733	0.557645	yk494e4	yk494e4.5	yk494e4.3	II: 8810198-8810457,8810508-8810607; 8808669-8808935,8809133-8809165	F46C5,F07H5	F46C5.9	-	transducin (beta)-like 2 (5e-60)	G-protein beta WD-40 repeat
850	9117	1.50563	1.52431	0.414917	0.699706	0.557311	yk542f1	-	yk542f1.3	IV: 5985621-5985918	B0350	B0350.2	unc-44	ankyrin (brank-2) (0.0)	Death domain / ZU5 domain / Glycoside hydrolase, family 1 / Ankyrin	hydrolase activity, hydrolyzing O-glycosyl compounds / carbohydrate metabolism / signal transduction / locomotory behavior / positive regulation of growth rate / positive regulation of locomotion / positive regulation of body size
851	3482	2.03304	1.12884	0.848193	0.266391	0.557292	yk446b4	yk446b4.5	yk446b4.3	I: 254278-254587; 254277-254518	Y48G1BM
852	3932	1.75854	1.30455	0.638929	0.475104	0.557016	yk113e6	yk113e6.5	yk113e6.3	V: 6769821-6769859,6769862-6769996,6770051-6770199,6770963-6770992; 6768457-6768645,6768698-6768769	T25F10	T25F10.6	-	Calponin homolog OV9M (8e-56)	Calponin repeat
853	6198	1.65927	1.38238	0.555104	0.558707	0.556906	yk572e12	yk572e12.5	yk572e12.3	I: 14854670-14854738,14854783-14855074; 14857806-14858105	F32A7	F32A7.5	-	hypothetical protein F25D7.4 [C.elegans] (0.0)	Glycoside hydrolase, family 1	hydrolase activity, hydrolyzing O-glycosyl compounds / carbohydrate metabolism / embryonic development (sensu Animalia)
854	9277	1.31544	1.74343	0.220099	0.893479	0.556789	yk161a10	yk161a10.5	yk161a10.3	II: 9361115-9361150,9361555-9361772,9361950-9362075; 9368581-9368880	F42A8,C06C3	C06C3.1	mel-11	130 kDa myosin-binding subunit of smooth muscle myosin phophatase (M130) (2e-72)	Photosynthetic reaction center protein; Photosynthetic reaction centre protein / Ankyrin	electron transport / gametogenesis / embryonic development (sensu Animalia) / photosynthesis
855	6806	1.36023	1.68514	0.2684	0.844413	0.556407	yk518a12	yk518a12.5	yk518a12.3	3'EST_unmapped_to_genome					B-cell receptor-associated 31-like
856	4279	1.27953	1.79091	0.180172	0.932245	0.556208	yk153b12	-	yk153b12.3	III: 8864210-8864396	PAR3
857	2082	2.22614	1.02829	0.979095	0.131792	0.555443	yk298b3	yk298b3.5	yk298b3.3	V: 12195068-12195231,12195281-12195427,12195725-12195779; 12196354-12196381,12196537-12196660,12196742-12196890	ZK863	ZK863.7	rnp-1	RNA binding motif protein 4 (4e-15)	RNA-binding region RNP-1 (RNA recognition motif) / Zn-finger, CCHC type	nucleic acid binding / gametogenesis
858	7332	1.41866	1.61343	0.32908	0.781683	0.555381	yk59d8	yk59d8.5	yk59d8.3	III: 9107686-9107798,9107849-9108064; 9106618-9106944	ZK507	ZK507.6	-	cyclin A (4e-42)	Cyclin, N-terminal / Cyclin / Cyclin, C-terminal	regulation of cell cycle / nucleus
859	7187	1.94285	1.17749	0.782725	0.32726	0.554993	yk558f12	yk558f12.5	yk558f12.3	III: 9600099-9600107,9600155-9600242,9600295-9600418,9600470-9600608; 9600004-9600105,9600110-9600112,9600155-9600242,9600295-9600402	F58A4	F58A4.2	-
860	6931	1.47312	1.55148	0.383428	0.725191	0.554309	yk604a7	yk604a7.5	yk604a7.3	III: 5442257-5442461,5442512-5442595,5442640-5442710; 5440778-5441025,5441031-5441067	T24G10	T24G10.2	-	parathymosin-like (8e-12)	SWIB complex, BAF60b	embryonic development (sensu Animalia)
861	3757	1.62807	1.40333	0.527715	0.580398	0.554057	yk376f7	yk376f7.5	yk376f7.3	X: 12454683-12454873,12454922-12455090; 12457510-12457808	T18D3	T18D3.1	-		G-protein beta WD-40 repeat
862	3591	1.90379	1.19973	0.753426	0.354258	0.553842	yk143a5	yk143a5.5	yk143a5.3	3'EST_unmapped_to_genome
863	5340	1.72732	1.32004	0.613088	0.49213	0.552609	yk426b10	yk426b10.5	-	III: 5025329-5025658,5026343-5026371	R144	R144.2	-	R144.2b (3e-39)	Regulation of nuclear pre-mRNA protein	reproduction / physiological processes / determination of adult life span / embryonic development (sensu Animalia) / osmoregulation
864	2361	1.86562	1.22194	0.724211	0.380727	0.552469	yk254h4	-	yk254h4.3	II: 4858773-4859071	F11G11	F11G11.5	-			embryonic development (sensu Animalia)
865	1906	1.5198	1.49917	0.428438	0.67571	0.552074	yk459f10	yk459f10.5	yk459f10.3	III: 834089-834165,834296-834459,834512-834645; 835437-835735	K02F3	K02F3.4	-		Basic-leucine zipper (bZIP) transcription factor	DNA binding / nucleus / regulation of transcription, DNA-dependent
866	5	2.0174	1.12871	0.83705	0.266217	0.551633	yk69f6	yk69f6.5	yk69f6.3	V: 7194331-7194400,7196176-7196249; 7191044-7191262,7191768-7191878	F09G2	F09G2.8	-	schwannoma-associated protein (5e-84)	Phospholipase D/Transphosphatidylase	catalytic activity / metabolism
867	2054	1.43072	1.59114	0.341291	0.76161	0.55145	yk302f8	yk302f8.5	yk302f8.3	IV: 4062596-4062660,4062721-4062777,4062835-4062951,4062999-4063112; 4062599-4062660,4062721-4062777,4062835-4062951,4062999-4063061	W03D2	W03D2.7	-
868	5342	2.02964	1.12142	0.845779	0.256876	0.551327	yk524f6	yk524f6.5	-	III: 6927439-6927513,6927557-6927646,6928490-6928606,6928654-6928739	F57B9	F57B9.7	-	leucine rich repeat interacting protein 2 (9e-40)		embryonic development (sensu Animalia)
869	6937	1.43553	1.58496	0.346135	0.755992	0.551064	yk604g2	yk604g2.5	yk604g2.3	IV: 11332383-11332514,11332565-11332713,11332764-11332842; 11329529-11329828	B0035	B0035.12	-	squamous cell carcinoma antigen recognized by T-cells 3 (2e-79)	RNA-binding region RNP-1 (RNA recognition motif) / Lsm interaction / RNA-processing protein, HAT helix / TPR-like	larval development (sensu Nematoda) / nucleic acid binding / intracellular / RNA processing / locomotory behavior / embryonic development (sensu Animalia) / osmoregulation / oviposition / growth / positive regulation of growth rate
870	6933	1.60688	1.41575	0.508816	0.593114	0.550965	yk604a12	yk604a12.5	yk604a12.3	IV: 4086237-4086289,4086338-4086341,4086381-4086439,4086496-4086581,4086632-4086765,4086839-4086861; 4101038-4101106,4101362-4101423,4101858-4102006	C35B1	C35B1.2	-		Bacterial enterotoxin
871	7322	1.42499	1.59522	0.335502	0.765306	0.550404	yk13d11	yk13d11.5	yk13d11.3	I: 8074426-8074539,8074585-8074830; 8070136-8070464,8070490-8070494	F18C12	F18C12.1	che-3	dynein heavy chain isotype 1B (0.0)	Dynein heavy chain	ciliary/flagellar motility / microtubule motor activity / cilium / microtubule-based movement / chemosensory behavior / dynein ATPase activity / dynein complex / cilium biogenesis	+
872	799	1.70399	1.334	0.593471	0.507307	0.550389	yk343c1	-	yk343c1.3	V: 9582696-9582994	F25B3	F25B3.6	-	KIAA0252 gene product (2e-54)	Plus-3	larval development (sensu Nematoda) / gametogenesis / physiological processes / locomotory behavior / embryonic development (sensu Animalia) / growth / positive regulation of growth rate / post-embryonic body morphogenesis
873	5183	1.41706	1.60384	0.327458	0.773075	0.550267	yk485f2	yk485f2.5	yk485f2.3	I: 128726-128895,128944-129123; 133900-134199	F53G12	F53G12.5	mex-3	PEM-3 (4e-54)	KH; KH domain / KH domain, type 1; KH, type 1	gastrulation (sensu Protostomia) / nucleic acid binding / embryonic development (sensu Animalia) / embryonic morphogenesis
874	7593	1.79898	1.26215	0.671735	0.427431	0.549583	yk605b11	yk605b11.5	yk605b11.3	I: 1415040-1415045,1415238-1415349,1415400-1415487,1415553-1415649,1415732-1415783; 1413984-1414239,1415238-1415280	Y92H12BR	Y92H12BR.2	-
875	2554	1.88392	1.20432	0.738292	0.359769	0.549031	yk459e7	yk459e7.5	yk459e7.3	I: 7130680-7130919; 7135994-7136292	K10D3	K10D3.2	unc-14	unc-14 protein [C.elegans] (0.0)	RUN domain	locomotory behavior
876	6894	1.43375	1.58242	0.344351	0.753682	0.549016	yk575g8	yk575g8.5	yk575g8.3	IV: 7790283-7790385,7790825-7790932,7790979-7791109; 7789905-7790185,7790233-7790250	C33H5	C33H5.12	rsp-6	RNA-binding protein 1 (3e-12)	RNA-binding region RNP-1 (RNA recognition motif)	nucleic acid binding
877	8237	1.37831	1.64561	0.287457	0.810172	0.548814	yk611e9	yk611e9.5	yk611e9.3	MtDNA: 5731-6105; 6082-6381		MTCE.23	-	cytochrome oxidase subunit III (1e-112)		cytochrome-c oxidase activity / electron transport / membrane
878	3751	1.5418	1.47105	0.449166	0.648394	0.54878	yk374b1	-	yk374b1.3	III: 12251350-12251577,12251589-12251615,12253178-12253212	Y75B8A	Y75B8A.24	-	230kDa phosphatidylinositol 4-kinase (0.0)	Beta tubulin / ARM repeat fold / Phosphatidylinositol 3- and 4-kinase / Phosphoinositide 3-kinase accessory domain (PIK domain); Phosphoinositide 3-kinase accessory domain PIK	inositol/phosphatidylinositol kinase activity / structural molecule activity / microtubule / microtubule-based movement / gametogenesis
879	6622	1.43697	1.57774	0.347588	0.749408	0.548498	yk607e11	yk607e11.5	yk607e11.3	X: 14888417-14888424,14888429-14888600,14888649-14888822; 14893876-14894175	F31F6	F31F6.5	daf-6	Patched protein homolog 1 (PTC1) (PTC) (1e-26)	Patched family / Sterol-sensing 5TM box	hedgehog receptor activity / membrane
880	7879	1.42104	1.59541	0.331505	0.765476	0.548491	yk578g6	yk578g6.5	yk578g6.3	I: 12221990-12222116,12222168-12222324,12222627-12222702; 12222305-12222324,12222627-12222702,12222968-12223171	C15C6	C15C6.4	-	ribonuclease P protein subunit p29 (5e-13)	Protein of unknown function UPF0086	gametogenesis / positive regulation of growth rate / hermaphrodite genital morphogenesis
881	3793	1.75097	1.29459	0.632711	0.464042	0.548377	yk429d5	yk429d5.5	yk429d5.3	V: 10716947-10717304; 10714816-10715115	T28B11	T28B11.1	-		Cyclin-like F-box / Skp1-Skp2 dimerisation
882	7329	0.941841	2.40494	-0.26189	1.35755	0.547829	yk100d4	yk100d4.5	yk100d4.3	V: 8053043-8053220,8053291-8053472; 8052340-8052642,8052701-8052731	ZC513	ZC513.8	col-43	COL-1 (5e-20)	Collagen triple helix repeat / Nematode cuticle collagen, N-terminal
883	1394	2.24998	1.00649	0.994468	0.100888	0.547678	yk267h12	yk267h12.5	yk267h12.3	II: 11813067-11813134,11813678-11813966; 11812267-11812300,11812304-11812410,11812459-11812610	F43G6	F43G6.8	-	Hypothetical protein Y6D1A.2 [C.elegans] (1e-15)	Zn-finger, RING
884	3840	2.17077	1.04261	0.942764	0.151753	0.547259	yk478e8	yk478e8.5	yk478e8.3	X: 14684799-14684929,14685878-14685997,14686044-14686128; 14687783-14687790,14687838-14687964,14688009-14688173	F40E10	F40E10.3	csq-1	Calsequestrin, skeletal muscle isoform precursor (9e-53)	Calsequestrin	calcium ion binding / calcium ion storage activity		+
885	3141	3.46588	0.652994	1.61778	-0.52331	0.547233	yk427e11	yk427e11.5	yk427e11.3	I: 9580338-9580468,9580532-9580647,9581721-9581812,9582201-9582221; 9573510-9573629,9574746-9574790,9574969-9575102	C36F7	C36F7.4	rig-5	REGA-1 protein (7e-15)	Immunoglobulin-like / Immunoglobulin subtype / Immunoglobulin C-2 type
886	1434	2.23267	1.01346	0.983325	0.110831	0.547078	yk298c10	yk298c10.5	yk298c10.3	I: 6448851-6449209; 6444182-6444256,6445966-6446084,6446633-6446738	T23H2	T23H2.2	snt-4	Synaptotagmin IV (SytIV) (5e-50)	C2 domain / A-latrotoxin receptor interaction / C2 calcium/lipid-binding domain, CaLB	transporter activity / transport / synaptic vesicle / membrane
887	8597	1.70206	1.32901	0.591839	0.501902	0.546871	yk52c1	-	yk52c1.3	III: 4894637-4894756	F26F4	F26F4.7	nhl-2	transcription factor (6e-22)	B-box, C-terminal / Zn-finger, RING / NusA protein with KH region, archaeal / NHL repeat / Zn-finger, B-box	reproduction / intracellular / gametogenesis / zinc ion binding
888	5657	1.78213	1.26762	0.65816	0.433665	0.545913	yk602f3	yk602f3.5	-	III: 12034077-12034436	Y79H2A	Y79H2A.3	-	Hypothetical protein C51G7.3 [C.elegans] (0.0)	Zn-finger, C2H2 type	larval development (sensu Nematoda) / physiological processes / locomotory behavior / growth / positive regulation of growth rate / locomotion / regulation of protein activity, epigenetic
889	7628	1.30022	1.73711	0.203315	0.888234	0.545775	yk613h7	yk613h7.5	yk613h7.3	III: 4404759-4404995,4405046-4405181; 4405842-4405860,4405909-4406189	R07E5	R07E5.3	-	Integrase interactor (1e-92)	SNF5/SMARCB1/INI1	embryonic development (sensu Animalia) / oviposition / positive regulation of locomotion
890	1464	1.58168	1.42796	0.486008	0.605499	0.545753	yk364d10	yk364d10.5	yk364d10.3	X: 15577405-15577623,15580719-15580786,15580872-15580956; 15584107-15584406	C02C6,K09A9	K09A9.6	-	aspartyl beta-hydroxylase 4.5 kb transcript (4e-71)	Aspartyl/Asparaginyl beta-hydroxylase / TPR repeat / TPR-like
891	2483	1.74342	1.29518	0.626475	0.464704	0.545589	yk384c12	-	yk384c12.3	X: 10302684-10302717,10302822-10302988	F41E7	F41E7.4	-
892	644	2.03422	1.10967	0.849027	0.241677	0.545352	yk507f3	yk507f3.5	yk507f3.3	V: 9548982-9549079,9549132-9549405; 9549000-9549079,9549132-9549351	C50F4	C50F4.6	his-36
893	6510	1.54424	1.46161	0.451455	0.639107	0.545281	yk545e9	yk545e9.5	yk545e9.3	IV: 10111128-10111229,10111279-10111554; 10110863-10111162	C04G2	C04G2.8	-
894	7862	1.5919	1.41747	0.4953	0.594869	0.545084	yk587d2	yk587d2.5	yk587d2.3	V: 12017203-12017579; 12017041-12017330,12017333-12017340	F57F5
895	3166	1.78904	1.26115	0.66374	0.426285	0.545012	yk423a11	yk423a11.5	yk423a11.3	X: 10592463-10592547,10592681-10592783,10593050-10593234; 10590123-10590401	F57C7	F57C7.3	sdn-1	Probable syndecan precursor [C.elegans] (1e-109)	Syndecan	cytoskeletal protein binding / membrane
896	5536	1.6423	1.37347	0.54027	0.549371	0.544821	yk554e1	-	yk554e1.3	IV: 7961702-7961810,7961817-7961847,7961854-7961995	F20D12	F20D12.1	-	Eif2c2 protein (2e-23)	Stem cell self-renewal protein Piwi / Argonaute and Dicer protein, PAZ	gametogenesis / embryonic development (sensu Animalia)
897	2673	2.86369	0.787624	1.34243	-0.252873	0.544778	yk231e6	yk231e6.5	yk231e6.3	V: 6874424-6874498,6874614-6874744,6874802-6874930,6874986-6875010; 6875594-6875619,6876064-6876337	T19F4	T19F4.1	-	CG2114-PA (9e-31)	Rhodopsin-like GPCR superfamily	rhodopsin-like receptor activity / G-protein coupled receptor protein signaling pathway / integral to membrane
898	524	1.7217	1.30999	0.608391	0.481107	0.544749	yk399h4	yk399h4.5	yk399h4.3	II: 5456293-5456528,5456584-5456705; 5458207-5458505	F56D1	F56D1.7	daz-1	BOULE (1e-17)	RNA-binding region RNP-1 (RNA recognition motif)	nucleic acid binding / gametogenesis
899	5945	1.74951	1.2885	0.631501	0.457241	0.544371	yk610b9	yk610b9.5	yk610b9.3	II: 14493966-14494325; 14492824-14492936,14493291-14493477	K10H10	K10H10.2	-	cysteine synthase (4e-96)	Cysteine synthase K/M / Cysteine synthase/cystathionine beta-synthase P-phosphate attachment site; Cysteine synthase/cystathionine beta-synthase P-phosphate-binding site / Cysteine synthase K / Pyridoxal-5'-phosphate-dependent enzyme, beta family; Pyridoxal-5'-phosphate-dependent enzyme, beta subunit	cysteine synthase activity / mitochondrion / amino acid metabolism / cysteine biosynthesis from serine / lyase activity
900	3991	1.48103	1.52182	0.39115	0.697348	0.544249	yk214d6	yk214d6.5	yk214d6.3	V: 7231761-7232118; 7229035-7229091,7229096-7229333	C05C8	C05C8.4	gei-6
901	41	1.81936	1.23854	0.687987	0.400193	0.54409	yk189a9	yk189a9.5	yk189a9.3	V: 11241074-11241191,11241298-11241354,11241403-11241559; 11240094-11240393	T19B10	T19B10.6	-	DKFZP547N043 protein (6e-77)	Proteins of unknown function SprT / Zn-finger Rad18 / Peptidase M, neutral zinc metallopeptidases, zinc-binding site	reproduction / proteolysis and peptidolysis / gametogenesis / metallopeptidase activity / zinc ion binding
902	6660	1.63516	1.37712	0.533983	0.553201	0.543592	yk59e9	yk59e9.5	-	X: 4146550-4146896	ZK470	ZK470.2	-
903	7188	1.68941	1.33214	0.581075	0.505296	0.543185	yk558e2	yk558e2.5	yk558e2.3	V: 11686426-11686798; 11687503-11687802	F46F3	F46F3.4	ape-1	Ppp1r13b protein (9e-47)	Ankyrin / SH3	cell death
904	176	2.39495	0.938883	1.08455	0.000564834	0.542558	yk338e7	yk338e7.5	yk338e7.3	IV: 700888-701207,707673-707724; 698766-698942,699226-699335,699462-699474	Y55F3C	Y55F3C.7	-		Endoglin/CD105 antigen
905	8227	1.39598	1.61016	0.305834	0.778753	0.542293	yk611a6	yk611a6.5	yk611a6.3	I: 7030091-7030136,7030259-7030364,7030410-7030616; 7036777-7037076	VF15C11L,F15C11	F15C11.2	-	retina ubiquilin (2e-84)	Ubiquitin / UBA-like / Heat shock chaperonin-binding / Ubiquitin-associated domain
906	1808	1.99309	1.12768	0.819562	0.264908	0.542235	yk356a9	yk356a9.5	yk356a9.3	III: 8766281-8766293,8766539-8766838,8766889-8766949; 8763511-8763810	PAR2	PAR2.4	-	chondroitin sulfate synthase (1e-45)	Chondroitin N-acetylgalactosaminyltransferase	embryonic development (sensu Animalia) / hermaphrodite genital morphogenesis
907	4303	1.03337	2.17432	-0.128087	1.21212	0.542014	yk254c9	yk254c9.5	yk254c9.3	III: 41083-41460; 41650-41949	W05G11	W05G11.3	col-88	hypothetical protein F57B7.3 [C.elegans] (3e-17)	Collagen triple helix repeat / Nematode cuticle collagen, N-terminal
908	6024	1.51739	1.48073	0.426147	0.657854	0.542	yk34g10	yk34g10.5	yk34g10.3	III: 5316089-5316227,5316655-5316845; 5321330-5321625	F52C9	F52C9.8	pqe-1	transcription elongation factor B polypeptide 3 binding protein 1 (5e-38)	Exonuclease	exonuclease activity / intracellular
909	8878	1.50109	1.49677	0.410568	0.673399	0.541984	yk610h12	yk610h12.5	yk610h12.3	V: 6705702-6705760,6705809-6706082,6706134-6706152; 6706736-6706814,6706864-6707084	W02F12	W02F12.3	-
910	3716	2.07004	1.08537	0.874214	0.20974	0.541977	yk350d6	yk350d6.5	yk350d6.3	I: 10664416-10664514,10664564-10664686,10664740-10664867; 10662416-10662703	B0511	B0511.12	-	Pecanex-like protein 1 (Pecanex homolog) (0.0)	Pecanex
911	4883	1.92148	1.16789	0.766775	0.315448	0.541111	yk104e11	yk104e11.5	yk104e11.3	I: 8744274-8744411,8744456-8744586,8744633-8744723; 8744699-8744780,8744828-8745064	C36B1	C36B1.7	-	Dihydrofolate reductase (EC 1.5.1.3) (3e-32)	Dihydrofolate reductase	dihydrofolate reductase activity / glycine biosynthesis / nucleotide biosynthesis
912	7836	1.17697	1.90642	0.0596271	1.02241	0.54102	yk562d10	yk562d10.5	yk562d10.3	V: 12973722-12973804,12973853-12974005,12974058-12974179; 12975510-12975809	R186	R186.7	-	nuclear protein (4e-12)	Pinin/SDK/memA protein
913	3798	1.96292	1.14308	0.797559	0.284479	0.541019	yk429a11	-	yk429a11.3	V: 13713249-13713411,13713460-13713597	T01D3	T01D3.3	-	Riddle 4 (1e-22)	Cysteine-rich TIL region / Copper/Zinc superoxide dismutase / Thyroglobulin type-1 / Whey acidic protein, core region	copper, zinc superoxide dismutase activity / superoxide metabolism / metal ion binding
914	9112	1.33288	1.68287	0.239097	0.842474	0.540786	yk561f11	yk561f11.5	yk561f11.3	V: 9584789-9585001,9585056-9585200; 9582961-9583211,9583257-9583304	K09G1,F25B3	F25B3.6	-	KIAA0252 gene product (2e-54)	Plus-3	larval development (sensu Nematoda) / gametogenesis / physiological processes / locomotory behavior / embryonic development (sensu Animalia) / growth / positive regulation of growth rate / post-embryonic body morphogenesis
915	2310	1.45593	1.54043	0.366491	0.71488	0.540686	yk158f6	yk158f6.5	yk158f6.3	III: 7573265-7573392,7573440-7573574,7573620-7573735; 7574813-7575111	R13A5	R13A5.12	lpd-7	Pescadillo homolog 1 (1e-103)	Pescadillo, N-terminal / BRCT; BRCT domain	reproduction / larval development (sensu Nematoda) / intracellular / lipid metabolism / gametogenesis / embryonic development (sensu Animalia) / growth / positive regulation of growth rate
916	7327	1.30384	1.72	0.20732	0.873955	0.540637	yk120c1	yk120c1.5	yk120c1.3	III: 13303913-13303937,13304259-13304399,13304449-13304642; 13302308-13302609	Y43F4B	Y43F4B.6	klp-19	chromokinesin (1e-111)	Kinesin, motor region	larval development (sensu Nematoda) / motor activity / ATP binding / microtubule associated complex / embryonic development (sensu Animalia) / growth
917	4225	1.55681	1.44016	0.463143	0.617774	0.540458	yk35c5	yk35c5.5	yk35c5.3	V: 13497954-13498203,13498532-13498606,13498701-13498735; 13493683-13494032	T10G3	T10G3.5	-	Early endosome antigen 1 (Endosome-associated protein p162) (2e-61)	Calcium-binding EF-hand / Zn-finger, FYVE type / Zn-finger, C2H2 type	calcium ion binding / zinc ion binding
918	9406	1.34785	1.66273	0.255213	0.825106	0.540159	yk518f6	yk518f6.5	yk518f6.3	IV: 10002896-10003105,10003165-10003324; 10002017-10002199,10002247-10002355	C47E12	C47E12.2	-	ADP/ATP translocase (9e-81)	Mitochondrial carrier protein / Mitochondrial substrate carrier	larval development (sensu Nematoda) / transporter activity / binding / mitochondrial inner membrane / transport / gametogenesis / physiological processes / locomotory behavior / embryonic development (sensu Animalia) / osmoregulation / growth / positive regulation of growth rate / positive regulation of locomotion
919	4214	2.02327	1.10764	0.841241	0.239033	0.540137	yk16e8	yk16e8.5	yk16e8.3	I: 7741535-7741543,7741762-7741993,7742043-7742125,7742178-7742213; 7745407-7745459,7745545-7745654,7745702-7745788,7745832-7745914	F27D4	F27D4.6	-		Zn-finger, C2H2 type
920	2387	2.27642	0.98435	1.01132	0.0687913	0.540056	yk250e2	yk250e2.5	yk250e2.3	III: 4717594-4717777,4717826-4718001; 4715319-4715618	F17C8,T04A8	T04A8.14	emb-5	suppressor of Ty 6 homolog (0.0)	Ribonuclease RNase H fold containing / SH2 motif / Nucleic acid-binding OB-fold / RNA binding S1	RNA binding / intracellular signaling cascade / physiological processes / embryonic development (sensu Animalia)
921	4084	1.67695	1.33557	0.570398	0.509006	0.539702	yk362e9	-	yk362e9.3	III: 10296587-10296747,10297218-10297313,10297360-10297402	T07A5	K10G9.1	-	brain-specific Na-dependent inorganic phosphate cotransporter (9e-92)	Major facilitator superfamily
922	1879	1.5427	1.45127	0.450014	0.628868	0.539441	yk431a8	yk431a8.5	yk431a8.3	II: 9277348-9277702; 9274874-9275173	C01G6	C01G6.5	-		SMAD/FHA / Forkhead-associated (FHA)	embryonic development (sensu Animalia)
923	2111	2.05581	1.08865	0.864262	0.214085	0.539173	yk364d12	yk364d12.5	yk364d12.3	IV: 7244225-7244439,7244481-7244557,7244620-7244703; 7245032-7245057,7245107-7245263,7245308-7245424	D2024	D2024.2	-	kynurenine formamidase (2e-20)	Esterase/lipase/thioesterase; Esterase/lipase/thioesterase, active site	catalytic activity
924	3533	0.958596	2.33394	-0.236451	1.31432	0.538933	yk501e3	yk501e3.5	yk501e3.3	III: 9339551-9339682,9339772-9339993; 9336858-9337155	K04H4	K04H4.1	emb-9	Collagen alpha 2(IV) chain precursor (0.0)	Collagen triple helix repeat / Type 4 procollagen, C-terminal repeat / Collagen helix repeat	reproduction / larval development (sensu Nematoda) / extracellular matrix structural constituent / collagen / basement membrane / physiological processes / locomotory behavior / determination of adult life span / embryonic development (sensu Animalia) / embryonic morphogenesis / extracellular matrix organization and biogenesis / growth / positive regulation of growth rate
925	9574	1.52236	1.46814	0.430866	0.64554	0.538203	yk613e7	yk613e7.5	yk613e7.3	V: 14528000-14528170,14528217-14528334,14528380-14528450; 14529633-14529932	C53A5	C53A5.3	hda-1	histone deacetylase 1 (1e-169)	Histone deacetylase superfamily	gametogenesis / gonad development / embryonic development (sensu Animalia)
926	8145	0.884923	2.5249	-0.351822	1.42777	0.537975	yk552a12	yk552a12.5	yk552a12.3	I: 7394401-7394751; 7393976-7394275	C15A11	C15A11.1	col-35		Collagen triple helix repeat
927	5150	1.35429	1.64859	0.262091	0.812783	0.537437	yk488d5	yk488d5.5	yk488d5.3	I: 13655395-13655546,13656028-13656165,13656348-13656417; 13648426-13648535,13648587-13648693,13648743-13648824	W09C5	W09C5.5	-	protein kinase C, nu (1e-139)	Protein kinase C, phorbol ester/diacylglycerol binding / Serine/threonine protein kinase, active site / Pleckstrin-like / Serine/threonine protein kinase; Serine/Threonine protein kinase / Eukaryotic protein kinase; Protein kinase	protein kinase activity / protein serine/threonine kinase activity / protein-tyrosine kinase activity / ATP binding / protein amino acid phosphorylation / intracellular signaling cascade
928	5350	1.57065	1.42098	0.475916	0.598434	0.537175	yk46g11	yk46g11.5	yk46g11.3	I: 8308530-8308886; 8305011-8305356	F52B5	F52B5.1	-	Na-dependent Cl/HCO3 exchanger (0.0)	Anion exchange protein / HCO3- transporter	inorganic anion exchanger activity / anion transport / membrane
929	7308	1.45427	1.53397	0.364852	0.708819	0.536835	yk54c5	yk54c5.5	-	X: 11511747-11511764,11511811-11511858,11511905-11512012,11512057-11512242	F29G6	F29G6.3	-			gametogenesis / physiological processes / osmoregulation / positive regulation of growth rate
930	1537	1.83683	1.21352	0.701773	0.370743	0.536258	yk442d4	yk442d4.5	yk442d4.3	I: 9280882-9280982,9281059-9281180,9281229-9281364,9281412-9281426; 9279612-9279912	F14B4	F14B4.2	-	hexokinase (1e-180)	Hexokinase	hexokinase activity / ATP binding / glycolysis
931	902	1.86324	1.19614	0.722369	0.349934	0.536151	yk478b8	yk478b8.5	yk478b8.3	II: 7706897-7707104,7707170-7707264,7707317-7707373; 7705511-7705639,7705830-7705973,7706030-7706056	B0495				Protein of unknown function DUF259
932	2346	1.27761	1.74413	0.177999	0.894055	0.536027	yk207e2	yk207e2.5	yk207e2.3	IV: 1549490-1549716; 1549487-1549646	C34H4	C34H4.4	col-107	hypothetical protein K08C9.4 [C.elegans] (1e-16)	Collagen triple helix repeat / Collagen helix repeat / Nematode cuticle collagen, N-terminal
933	4152	1.74103	1.27975	0.624497	0.447413	0.535955	yk437a2	-	yk437a2.3	III: 7737661-7737960	ZK112
934	6325	1.49216	1.4927	0.401955	0.669468	0.535712	yk192a11	yk192a11.5	yk192a11.3	IV: 11983882-11984243; 11982172-11982470	ZK617	ZK617.1	unc-22	projectin (0.0)	Immunoglobulin-like / Immunoglobulin subtype / Serine/threonine protein kinase; Serine/Threonine protein kinase / Tyrosine protein kinase / Fibronectin, type III-like fold / Aminoacyl-tRNA synthetase, class I / Fibronectin, type III / Serine/threonine protein kinase, active site / Eukaryotic protein kinase; Protein kinase / Fibronectin, type III subdomain / Immunoglobulin C-2 type	protein kinase activity / protein serine/threonine kinase activity / protein-tyrosine kinase activity / tRNA ligase activity / ATP binding / amino acid activation / protein amino acid phosphorylation / locomotory behavior / locomotion
935	3586	2.04464	1.08891	0.856403	0.214435	0.535419	yk138f10	yk138f10.5	yk138f10.3	II: 14345800-14346039; 14344428-14344727	Y54G11A	Y54G11A.9	-	human full-length cDNA clone CS0DF015YC15 of Fetal brain of Homo sapiens (human) (2e-28)	HesB/YadR/YfhF; Protein of unknown function, HesB/YadR/YfhF	molecular_function unknown
936	818	1.9342	1.15089	0.77629	0.294303	0.535296	yk372e10	yk372e10.5	yk372e10.3	II: 4155768-4155931,4160168-4160338,4161884-4161921; 4166946-4167028,4167081-4167296	R03H10	R03H10.2	-	hypothetical protein R03H10.3 [C.elegans] (4e-49)
937	4355	1.87351	1.18781	0.730299	0.339858	0.535079	yk290f9	yk290f9.5	yk290f9.3	V: 11766412-11766615,11766661-11766737,11766869-11766954; 11765825-11766124	F55A11,T04F3	F55A11.1	-	neural stem cell derived neuronal survival protein precursor (2e-19)	Calcium-binding EF-hand	calcium ion binding
938	2072	1.26713	1.75607	0.166113	0.9039	0.535006	yk297b5	yk297b5.5	yk297b5.3	I: 5425616-5425620,5425680-5426033; 5422648-5422947	F27C1				Utp14 protein
939	9182	1.43642	1.54817	0.34703	0.722116	0.534573	yk607g7	yk607g7.5	yk607g7.3	V: 13626762-13627105; 13624766-13624785,13624788-13625064	F53F4	F53F4.11	-	L12 (3e-13)	Ribosomal protein L1	larval development (sensu Nematoda) / structural constituent of ribosome / intracellular / ribosome / protein biosynthesis / growth / positive regulation of growth rate
940	3046	1.86278	1.19324	0.722014	0.346435	0.534225	yk309c5	yk309c5.5	yk309c5.3	III: 8792715-8792845,8792895-8793064,8793115-8793130; 8793122-8793187,8793237-8793325,8793931-8794041,8794122-8794155	F54F2	F54F2.2	zfp-1	F54F2.4 protein [C.elegans] (1e-113)		chromatin / DNA binding / chromatin binding / regulation of transcription, DNA-dependent / RNA interference / hermaphrodite genital morphogenesis
941	2159	1.98729	1.11826	0.815359	0.252801	0.53408	yk388f4	yk388f4.5	yk388f4.3	II: 14756825-14757024,14757523-14757693; 14755917-14756148,14756706-14756773	Y54E2A	Y54E2A.5	-
942	10208	1.52543	1.4565	0.433768	0.634051	0.533909	yk678b7	yk678b7.5	yk678b7.3	III: 7555699-7555890,7557126-7557283,7557510-7557519; 7557542-7557841	R13A5	R13A5.5	ceh-13	homeobox protein (5e-17)	Helix-turn-helix motif, lambda-like repressor / Homeobox	transcription factor activity / nucleus / cytoplasm / regulation of transcription, DNA-dependent / locomotory behavior / embryonic morphogenesis / cell-cell adhesion / positive regulation of body size / regulation of transcription
943	4925	2.01721	1.10083	0.836916	0.230136	0.533526	yk148g11	-	yk148g11.3	II: 14734364-14734510,14735158-14735253,14735297-14735353	C09F9	Y54E2A.1	-	Cholecystokinin receptor (CCK-XLR) (4e-32)	Rhodopsin-like GPCR superfamily	reproduction / rhodopsin-like receptor activity / neuropeptide Y receptor activity / G-protein coupled receptor protein signaling pathway / integral to membrane
944	6535	1.79786	1.23406	0.670832	0.394963	0.532898	yk558h11	yk558h11.5	yk558h11.3	V: 18996568-18996663,18997470-18997733; 18997849-18997957,19000526-19000716	Y39B6A	Y39B6A.36	-	Transcription initiation factor IIF, beta subunit (TFIIF-beta) (6e-39)	Transcription initiation factor IIF, beta subunit / Winged helix DNA-binding	morphogenesis of an epithelium / RNA polymerase II transcription factor activity / ATP binding / transcription factor TFIIF complex / transcription initiation from Pol II promoter / gametogenesis / positive regulation of growth rate
945	9564	1.3569	1.63502	0.264872	0.800855	0.532864	yk675b8	yk675b8.5	yk675b8.3	X: 15550636-15550754,15550803-15550948,15551796-15551885; 15546693-15546964,15547574-15547599	C02C6	C02C6.3	-	oncofetal trophoblast glycoprotein 5T4 precursor (1e-14)	Cysteine-rich flanking region, C-terminal / Leucine-rich repeat
946	1468	2.44758	0.90638	1.11591	-0.0502637	0.532823	yk366a3	yk366a3.5	yk366a3.3	IV: 11445395-11445546,11445616-11445821; 11446685-11446968	C10C6	C10C6.1	kin-4	microtubule-associated serine/threonine protein kinase MAST205 (1e-163)	Serine/threonine protein kinase, active site / Serine/threonine protein kinase; Serine/Threonine protein kinase / PDZ/DHR/GLGF domain / Eukaryotic protein kinase; Protein kinase	protein kinase activity / protein serine/threonine kinase activity / protein-tyrosine kinase activity / ATP binding / protein amino acid phosphorylation / intracellular signaling cascade / gametogenesis
947	5562	2.09178	1.06032	0.889287	0.176047	0.532667	yk552g10	yk552g10.5	yk552g10.3	IV: 9507461-9507544,9507708-9507905,9508642-9508734; 9506983-9507118,9507161-9507267,9507319-9507375	C33A12	C33A12.7	-	probable glyoxalase II, 78941-80643 (1e-61)	Beta-lactamase-like
948	6578	1.49349	1.48456	0.403243	0.661584	0.532414	yk597a5	yk597a5.5	yk597a5.3	III: 13623780-13623893,13623949-13624194; 13624085-13624232,13625247-13625398	T12D8	T12D8.7	taf-9	Transcription initiation factor TFIID 42 kDa subunit (TAFII-42) (TAFII40) (p42) (Enhancer of yellow 1 protein) (9e-15)		DNA binding / transcription factor TFIID complex / transcription initiation / locomotory behavior / embryonic development (sensu Animalia) / positive regulation of growth rate / negative regulation of body size
949	3546	1.58758	1.39631	0.491382	0.573166	0.532274	yk504f11	yk504f11.5	yk504f11.3	IV: 2892021-2892290,2892399-2892496; 2891634-2891875,2891930-2891988	Y54G2A	Y54G2A.18	-	BAP31 gene product (7e-31)	B-cell receptor-associated 31-like
950	10249	1.48798	1.48927	0.397914	0.666158	0.532036	yk300h2	-	yk300h2.3	II: 8441694-8441994	F14E5	F14E5.5	-	Hypothetical protein R07G3.2 [C.elegans] (1e-46)	Lipase, class 2	lipid catabolism / lipase activity
951	7640	1.68729	1.31283	0.57926	0.484225	0.531743	yk657e7	yk657e7.5	yk657e7.3	X: 5461228-5461284,5461349-5461533,5461581-5461698; 5465904-5466201	C25F6	C25F6.4	-	DDR2 protein (2e-56)	Galactose-binding like / Eukaryotic protein kinase; Protein kinase / Coagulation factor 5/8 type C domain (FA58C)	protein kinase activity / protein serine/threonine kinase activity / protein-tyrosine kinase activity / ATP binding / protein amino acid phosphorylation / cell adhesion
952	7858	1.53098	1.44574	0.439008	0.623355	0.531182	yk586b10	yk586b10.5	yk586b10.3	IV: 9342490-9342516,9342562-9342734,9342791-9342891,9343011-9343081; 9342012-9342312	T20D3	T20D3.8	-	PIGC gene product (8e-17)	Phosphatidylinositol N-acetylglucosaminyltransferase
953	5847	1.52249	1.45374	0.430991	0.631319	0.531155	yk533d1	yk533d1.5	yk533d1.3	IV: 16000517-16000832,16001720-16001779; 15997864-15998163	Y105C5B	Y105C5B.21	jac-1	arm repeat protein (1e-109)	Fibronectin, type III / Fibronectin, type III-like fold / ARM repeat fold / Armadillo
954	4470	1.72084	1.28506	0.607668	0.453382	0.530525	yk460b11	yk460b11.5	yk460b11.3	IV: 7582012-7582371; 7583348-7583647	F32E10	F32E10.1	-	similarity TO GUANINE NUCLEOTIDE BINDING PROTEIN BETA SUBUNIT GBLP_DROME (2e-25)	G-protein beta WD-40 repeat	larval development (sensu Nematoda) / gametogenesis / embryonic development (sensu Animalia) / oviposition / growth / positive regulation of growth rate
955	8914	1.95153	1.1328	0.789161	0.271447	0.530304	yk94g1	yk94g1.5	yk94g1.3	III: 7339097-7339127,7339574-7339793; 7342989-7343058,7343389-7343546	F08F8	F08F8.3	kap-1	kinesin-associated protein 3 (1e-110)	ARM repeat fold / Kinesin-associated / Armadillo	kinesin complex / kinesin binding	+
956	7267	1.32785	1.66428	0.233645	0.826443	0.530044	yk607e9	yk607e9.5	yk607e9.3	III: 13096354-13096382,13098569-13098913; 13087011-13087310	Y39E4B	Y39E4B.3	pqn-83		Protein of unknown function CX	regulation of protein activity, epigenetic
957	3339	1.97823	1.11665	0.808763	0.250731	0.529747	yk276c12	yk276c12.5	yk276c12.3	IV: 1970839-1970862,1970911-1971186,1971983-1972043; 1970806-1970862,1970910-1971151	Y76B12C	Y76B12C.4	-
958	4607	1.59757	1.38222	0.500437	0.558537	0.529487	yk166f12	yk166f12.5	yk166f12.3	V: 9547308-9547584,9547717-9547845; 9547304-9547584,9547717-9547735	C50F4	C50F4.13	his-35	replication-dependent histone H2A (1e-37)	Histone H2A / Histone-fold / Histone core / Histone-fold/TFIID-TAF/NF-Y	nucleosome / DNA binding / nucleus / nucleosome assembly / chromosome organization and biogenesis (sensu Eukarya)
959	4288	1.5458	1.42779	0.45291	0.605334	0.529122	yk206g3	yk206g3.5	yk206g3.3	IV: 13302948-13303039,13303343-13303610; 13302648-13302871,13302925-13302996	Y67H2A	Y67H2A.6	csn-6	34 kDa Mov34 homolog (9e-29)	Mov34 / Mov34/MPN/PAD-1	translation initiation factor activity / translational initiation / gametogenesis / embryonic development (sensu Animalia)
960	8765	1.45904	1.51261	0.369576	0.688584	0.52908	yk537e8	yk537e8.5	yk537e8.3	III: 8310945-8311279,8311521-8311544; 8312087-8312138,8312187-8312433	F10E9	F10E9.3	-
961	1002	2.08799	1.0566	0.88667	0.170973	0.528822	yk144b3	yk144b3.5	yk144b3.3	V: 10173297-10173534; 10171913-10172205	C51E3	C51E3.7	egl-3	proprotein convertase 2 (0.0)	Proprotein convertase, P domain / Proteinase inhibitor, propeptide / Peptidase S8 and S53, subtilisin, kexin, sedolisin; Serine proteases, subtilase family	subtilase activity / proteolysis and peptidolysis
962	5615	1.58641	1.3897	0.490318	0.566321	0.528319	yk588f2	yk588f2.5	yk588f2.3	II: 3434540-3434692,3434834-3434948,3436395-3436485; 3431350-3431625,3431931-3431954	C16C8	C16C8.2	-	melanoma-associated antigen MG50 (1e-107)	Haem peroxidase / Metridin-like ShK toxin / Animal haem peroxidase	peroxidase activity
963	10074	1.3738	1.60439	0.282724	0.773573	0.528148	yk541d1	yk541d1.5	yk541d1.3	I: 9087180-9087510,9087563-9087590; 9085689-9085988	T06D10	T06D10.2	-	putative FAS1 (2e-11)
964	8234	1.30177	1.69291	0.205032	0.851051	0.528041	yk611g12	yk611g12.5	yk611g12.3	V: 4754161-4754444,4754631-4754705; 4754922-4755221	C18G1	C18G1.5	hil-4	histone H1 (4e-14)	Histone H5 / Histone H1/H5 / Winged helix DNA-binding / Linker histone, N-terminal	nucleosome / DNA binding / nucleus / nucleosome assembly
965	1650	1.70679	1.28793	0.59584	0.456602	0.526221	yk111c10	-	yk111c10.3	I: 14659324-14659478	Y105E8B
966	1890	1.93448	1.1362	0.776496	0.275771	0.526134	yk431f3	yk431f3.5	yk431f3.3	IV: 10022275-10022634; 10022308-10022607	F44D12	F44D12.3	-	MSP-domain protein 1 (7e-22)	PapD-like / Major sperm protein (MSP) domain	structural molecule activity
967	9129	1.52436	1.44179	0.43276	0.61941	0.526085	yk558c7	yk558c7.5	yk558c7.3	I: 10034690-10034800,10034845-10034937,10035801-10035958; 10037742-10038041	F10G8	F10G8.3	npp-17	RAE1 (1e-105)	G-protein beta WD-40 repeat	morphogenesis of an epithelium / gametogenesis / locomotory behavior / positive regulation of growth rate / negative regulation of locomotion / hermaphrodite genital morphogenesis
968	4857	1.80425	1.21757	0.675956	0.375557	0.525756	yk494d5	yk494d5.5	yk494d5.3	I: 4849075-4849189,4849306-4849360,4849547-4849651,4849701-4849802; 4850353-4850652	F57C9	F57C9.1	-	pyridoxal kinase-like protein SOS4 (1e-53)	Pyridoxal kinase / Carbohydrate kinase, PfkB	pyridoxal kinase activity
969	6581	1.36068	1.6127	0.268881	0.781024	0.524953	yk596g8	-	yk596g8.3	IV: 11085606-11085903	M7	M7.2	klc-1	kinesin 2 60/70kDa (1e-98)	TPR repeat / Kinesin light chain / TPR-like	microtubule motor activity / kinesin complex / embryonic development (sensu Animalia)
970	2162	1.83001	1.199	0.696406	0.353381	0.524893	yk414b7	yk414b7.5	yk414b7.3	IV: 7316271-7316434,7316889-7317080; 7314451-7314492,7314495-7314508,7314513-7314722	F42C5	F42C5.9	-	Actin 3, muscle-specific (2e-36)	Pleckstrin-like / Actin/actin-like / Heat shock protein Hsp70	reproduction / larval development (sensu Nematoda) / structural constituent of cytoskeleton / physiological processes / actin cytoskeleton / growth
971	6508	1.39859	1.56855	0.308531	0.740979	0.524755	yk548a2	yk548a2.5	yk548a2.3	II: 9580130-9580257,9580352-9580601; 9581134-9581373	F35H8	F35H8.5	exc-7	Hu/elav class neuron-specific RNA binding protein (3e-69)	RNA-binding region RNP-1 (RNA recognition motif) / ELAV/HuD family splicing factor / Paraneoplastic encephalomyelitis antigen	nucleic acid binding / RNA binding
972	8289	0.903602	2.42662	-0.321687	1.3705	0.524406	yk68d1	yk68d1.5	yk68d1.3	IV: 10085009-10085087,10085135-10085415; 10084431-10084765	W01B6	W01B6.7	col-2	Cuticle collagen 2 precursor [C.elegans] (2e-30)	Collagen triple helix repeat / Nematode cuticle collagen, N-terminal
973	9220	0.99242	2.20923	-0.186423	1.23509	0.524335	yk131c3	yk131c3.5	-	X: 13749977-13750095,13750147-13750298,13750354-13750435	F55F3	K11E4.5	nhr-71	hepatocyte nuclear factor 4 isoform b (2e-16)	Ligand-binding domain of nuclear hormone receptor / Steroid nuclear receptor, ligand-binding / Zn-finger, C4-type steroid receptor	DNA binding / transcription factor activity / steroid hormone receptor activity / ligand-dependent nuclear receptor activity / nucleus / regulation of transcription, DNA-dependent
974	613	1.66098	1.3196	0.556592	0.491646	0.524119	yk508f8	yk508f8.5	yk508f8.3	II: 7860593-7860716,7860763-7861011; 7863105-7863404	T09A5	T09A5.10	lin-5	OSJNBa0008M17.5 gene product (2e-17)		larval development (sensu Nematoda) / physiological processes / locomotory behavior / embryonic development (sensu Animalia) / post-embryonic body morphogenesis
975	6830	1.13862	1.92472	0.0118406	1.03619	0.524018	yk542c10	yk542c10.5	yk542c10.3	V: 6225026-6225377; 6223907-6224206	W06H8
976	9771	1.36238	1.60815	0.27068	0.776947	0.523814	yk543d11	yk543d11.5	yk543d11.3	II: 5050285-5050290,5050754-5051107; 5053585-5053884	F33G12	F33G12.6	-	similar to Dictyostelium discoideum (Slime mold). TipA (5e-16)	Protein phosphatase 2C-like	catalytic activity
977	3933	1.60418	1.36552	0.506387	0.541002	0.523694	yk113d3	yk113d3.5	yk113d3.3	I: 12072518-12072727,12072783-12072930; 12068348-12068555	F58D5	F58D5.1	hrp-2	SYNCRIP protein (1e-110)	HnRNP R and Q splicing factor / RNA-binding region RNP-1 (RNA recognition motif)	nucleic acid binding
978	5137	1.95286	1.12089	0.790144	0.256198	0.523171	yk457f1	yk457f1.5	yk457f1.3	III: 9525449-9525486,9525535-9525633,9526453-9526670,9526716-9526741; 9526563-9526668,9526713-9526905	ZK1098	ZK1098.5	-	Trafficking protein particle complex subunit 3 (BET3 homolog) (3e-38)	Transport protein particle (TRAPP) component, Bet3	positive regulation of body size
979	7819	1.34101	1.63177	0.247869	0.797985	0.522927	yk548f10	yk548f10.5	yk548f10.3	V: 16792718-16793065,16793845-16793871; 16794937-16794988,16795038-16795285	W06H3	W06H3.1	-	mitofilin (1e-33)
980	5664	1.98962	1.0996	0.817049	0.228525	0.522787	yk628d8	yk628d8.5	-	X: 8057335-8057466,8057514-8057567,8057639-8057716,8057764-8057821,8058105-8058151	C18A11	C18A11.7	dim-1	As37 (1e-144)	Immunoglobulin/major histocompatibility complex / Immunoglobulin-like / Immunoglobulin C-2 type			+
981	7794	1.20188	1.82009	0.0898449	0.955559	0.522702	yk532c6	yk532c6.5	yk532c6.3	III: 7158355-7158726; 7156104-7156382,7156781-7156801	K04G7	K04G7.4	-	putative secreted NADH-ubiquinone oxireductase (7e-59)	Deoxynucleoside kinase	larval development (sensu Nematoda) / ATP binding / nucleobase, nucleoside, nucleotide and nucleic acid metabolism / embryonic development (sensu Animalia) / phosphotransferase activity, alcohol group as acceptor / growth / positive regulation of growth rate
982	460	2.359	0.927289	1.06273	-0.0173615	0.522683	yk311d1	yk311d1.5	yk311d1.3	V: 16002365-16002742; 16000423-16000662,16000923-16000982	C06C6	C06C6.5	nhr-50	C. elegans NHR-63 protein (corresponding sequence C06C6.4) [C.elegans] (9e-94)	Ligand-binding domain of nuclear hormone receptor / Steroid nuclear receptor, ligand-binding / Zn-finger, C4-type steroid receptor	transcription factor activity / steroid hormone receptor activity / nucleus / regulation of transcription, DNA-dependent
983	3035	0.892958	2.44958	-0.338781	1.38408	0.52265	yk277f4	yk277f4.5	yk277f4.3	IV: 1818835-1819058,1819241-1819320,1820175-1820231; 1817470-1817723,1818406-1818450	Y38C1BA	Y38C1BA.3	col-109	C. elegans COL-96 protein (corresponding sequence Y41C4A.19) [C.elegans] (2e-18)	Collagen triple helix repeat / Nematode cuticle collagen, N-terminal
984	7336	1.34437	1.6258	0.251486	0.7927	0.522093	yk177h5	yk177h5.5	yk177h5.3	V: 5833093-5833353,5833425-5833523; 5835005-5835093,5835148-5835358	F26F12	F26F12.7	let-418	chromodomain helicase DNA binding protein 4 (0.0)	Protein of unknown function DUF1087 / Helicase, C-terminal / SNF2 related domain / Chromo; Chromo domain / Zn-finger, RING / ATP-dependent helicase, DEAH-box / B12-dependent dehydratases, beta subunit / DEAD/DEAH box helicase / Protein of unknown function DUF1086 / Zn-finger-like, PHD finger	chromatin / larval development (sensu Nematoda) / nucleic acid binding / DNA binding / chromatin binding / helicase activity / ATP binding / nucleus / chromatin assembly/disassembly / regulation of transcription, DNA-dependent / ATP dependent helicase activity / growth
985	9	1.88492	1.15924	0.739059	0.304724	0.521892	yk73f5	yk73f5.5	yk73f5.3	X: 16446135-16446254,16447798-16448022; 16451085-16451245	F38E9	F38E9.5	-	PTK9 protein tyrosine kinase 9 (3e-49)	Actin-binding, cofilin/tropomyosin type	actin binding / intracellular
986	1761	1.4459	1.51084	0.356521	0.686902	0.521712	yk292e2	yk292e2.5	yk292e2.3	I: 7088755-7088776,7088855-7089019,7089412-7089556; 7087999-7088297	F22D6	F22D6.2	-	IgG-immunoreactive zinc finger protein (5e-40)	Zn-finger, AN1-like / Zn-finger, A20-like	DNA binding / molecular_function unknown / zinc ion binding
987	5117	1.95483	1.11731	0.791598	0.251581	0.52159	yk460d6	yk460d6.5	yk460d6.3	X: 5593127-5593262,5593319-5593431,5593482-5593602,5593650-5593658; 5594537-5594836	F14D12	F14D12.2	unc-97	LIM-like protein 2A (1e-134)	Zn-binding protein, LIM	larval development (sensu Nematoda) / electron transporter activity / protein binding / nucleus / adherens junction / electron transport / physiological processes / locomotory behavior / mechanosensory behavior / embryonic development (sensu Animalia) / post-embryonic body morphogenesis / intercellular junction assembly and/or maintenance
988	2819	1.95303	1.11811	0.790268	0.252614	0.521441	yk421a2	yk421a2.5	yk421a2.3	X: 7597112-7597143,7597968-7598072,7598486-7598604,7598649-7598741,7599136-7599161; 7599345-7599406,7599456-7599693	C44E12	C44E12.1	-	probable acetylornithine deacetylase (1e-40)	Acetylornithine deacetylase or succinyl-diaminopimelate desuccinylase / Peptidase M20; Peptidase M20/M25/M40	proteolysis and peptidolysis / metallopeptidase activity
989	7934	1.43856	1.51678	0.349183	0.692563	0.520873	yk501g1	yk501g1.5	-	III: 6368004-6368077,6368126-6368257,6368459-6368550,6368597-6368651	C16A3,C33D8	C16A3.8	-	THO complex subunit 2 (Tho2) (0.0)		reproduction / larval development (sensu Nematoda) / gametogenesis / locomotory behavior / embryonic development (sensu Animalia) / growth / positive regulation of body size / post-embryonic body morphogenesis
990	9089	0.881882	2.47402	-0.356789	1.39841	0.520809	yk524d12	yk524d12.5	yk524d12.3	III: 12992743-12992945,12992998-12993175; 12992069-12992334,12992401-12992430	ZK1010	ZK1010.7	col-97	collagen (3e-12)	Collagen triple helix repeat / Nematode cuticle collagen, N-terminal	locomotory behavior / positive regulation of body size / post-embryonic body morphogenesis
991	8592	1.14897	1.89866	0.0249014	1.01653	0.520717	yk43g2	yk43g2.5	yk43g2.3	IV: 8780881-8781239; 8778374-8778768	C33D9	C33D9.5	-	putative myosin heavy chain (2e-12)
992	1116	1.46348	1.49047	0.373961	0.667316	0.520639	yk312f8	yk312f8.5	yk312f8.3	V: 7577400-7577757; 7574606-7574711,7574765-7574865,7574914-7574992,7575040-7575053	F19F10	F19F10.9	-	IgE autoantigen (2e-65)	SART-1 protein	embryonic development (sensu Animalia)
993	5303	1.8139	1.20214	0.683652	0.357156	0.520404	yk597e7	yk597e7.5	yk597e7.3	X: 8051673-8051753,8051896-8051986,8052305-8052386,8052457-8052459,8052488-8052590; 8050621-8050920	C18A11	C18A11.7	dim-1	As37 (1e-144)	Immunoglobulin/major histocompatibility complex / Immunoglobulin-like / Immunoglobulin C-2 type			+
994	7919	0.959346	2.27281	-0.235323	1.27603	0.520351	yk609d10	yk609d10.5	yk609d10.3	II: 6711782-6711989,6712044-6712166; 6710157-6710456	T14B4	T14B4.7	dpy-10	Dumpy : shorter than wild-type protein 10, isoform a [C.elegans] (2e-65) / Dumpy : shorter than wild-type protein 10, isoform b [C.elegans] (3e-88)	Collagen triple helix repeat	locomotion / positive regulation of locomotion / positive regulation of body size / post-embryonic body morphogenesis / structural constituent of cuticle (sensu Nematoda) activity
995	7848	1.39459	1.56332	0.304396	0.73616	0.520278	yk566d6	yk566d6.5	yk566d6.3	X: 13224254-13224610; 13223628-13223927	R12H7	R12H7.3	skr-19	S-phase kinase-associated protein 1A, isoform a (5e-16)	Skp1-Skp2 dimerisation / SKP1 component
996	9928	1.36064	1.6019	0.268842	0.771329	0.520086	yk132c9	yk132c9.5	yk132c9.3	III: 4597075-4597118,4597168-4597307,4597355-4597529; 4596122-4596448	F35G12	F10F2.1	-	AKAP550 (0.0)	Beige/BEACH domain / ARM repeat fold / G-protein beta WD-40 repeat
997	4457	1.8789	1.15983	0.734446	0.305467	0.519957	yk435e3	yk435e3.5	yk435e3.3	IV: 6601688-6601808,6601869-6602120; 6602071-6602370	F38A5	F38A5.7	-	hypothetical protein F15B10.3 [C.elegans] (2e-64)
998	3384	2.13991	1.01836	0.922105	0.117799	0.519952	yk306d2	yk306d2.5	yk306d2.3	II: 11338816-11339101,11339361-11339429; 11338429-11338553,11338601-11338775	B0491	B0491.3	-	BLOCK18 (4e-22)	TPR-like
999	4493	1.68273	1.29474	0.575356	0.464216	0.519786	yk457d2	yk457d2.5	yk457d2.3	III: 13721771-13722145; 13723508-13723807	W06F12	W06F12.1	lit-1	nemo, form II (1e-148)	Serine/threonine protein kinase, active site / MAP kinase / Serine/threonine protein kinase; Serine/Threonine protein kinase / Eukaryotic protein kinase; Protein kinase	protein kinase activity / protein serine/threonine kinase activity / MAP kinase activity / protein-tyrosine kinase activity / ATP binding / protein amino acid phosphorylation / asymmetric cytokinesis / embryonic development / embryonic development (sensu Animalia) / Wnt receptor signaling pathway / kinase activity
1000	39	0.892874	2.43942	-0.338918	1.37809	0.519585	yk189c8	yk189c8.5	yk189c8.3	III: 2419122-2419290,2419612-2419728,2419936-2419983; 2422504-2422587,2422941-2423082,2423714-2423775,2423823-2423834	W04B5	W04B5.3	-		Concanavalin A-like lectin/glucanase / Galectin, galactose-binding lectin
1001	2762	2.04026	1.06724	0.853309	0.185432	0.51937	yk371c9	yk371c9.5	yk371c9.3	IV: 12214948-12215165,12215754-12215839,12215885-12215955; 12211132-12211370,12211417-12211472	F35G2	F35G2.4	phy-2	prolyl 4-hydroxylase (1e-163)	Prolyl 4-hydroxylase, alpha subunit / 2OG-Fe(II) oxygenase superfamily / TPR-like	oxidoreductase activity, acting on paired donors, with incorporation or reduction of molecular oxygen, 2-oxoglutarate as one donor, and incorporation of one atom each of oxygen into both donors / protein metabolism
1002	6531	1.26413	1.72063	0.162697	0.874484	0.51859	yk543h9	yk543h9.5	yk543h9.3	I: 636903-637012,637067-637176,637252-637339,637399-637450; 637431-637708,637766-637787	Y65B4A	Y65B4A.3	-	VPS20 (3e-30)	Eukaryotic protein of unknown function DUF279; Snf7	larval development (sensu Nematoda) / molecular_function unknown / locomotory behavior / growth / positive regulation of growth rate / locomotion
1003	7132	0.894338	2.43165	-0.336553	1.37349	0.518466	yk522f1	yk522f1.5	yk522f1.3	X: 6875889-6875898,6875945-6876143,6877246-6877358,6877413-6877442; 6875178-6875477	F41C6	F41C6.5	col-173		Collagen triple helix repeat / Nematode cuticle collagen, N-terminal
1004	7236	1.32541	1.6402	0.230996	0.805422	0.518209	yk576d1	-	yk576d1.3	III: 6293251-6293453,6293501-6293597	F47D12	F47D12.7	-	kelch protein (2e-47)	BTB/POZ; BTB/POZ domain / Kelch repeat / Kelch motif	protein binding
1005	5353	1.49152	1.45743	0.401337	0.634978	0.518157	yk57h12	yk57h12.5	yk57h12.3	IV: 13514957-13515181,13516545-13516583; 13513383-13513535	F52G2,Y45F10A	Y45F10A.1	-
1006	10067	1.36606	1.58979	0.274577	0.760382	0.51748	yk540e6	yk540e6.5	yk540e6.3	III: 10631075-10631433; 10629955-10630255	Y39A1A	Y39A1A.9	-	Unknown (protein for IMAGE:5402642) (8e-18)
1007	8870	1.41163	1.53787	0.32192	0.712484	0.517202	yk601e9	yk601e9.5	yk601e9.3	I: 14071644-14071847,14071905-14072060; 14070853-14071031,14071083-14071203	F47G4	F47G4.4	-	putative microtubule-severing protein subunit (3e-14)	G-protein beta WD-40 repeat
1008	643	1.69456	1.28081	0.585469	0.448608	0.517039	yk507f8	yk507f8.5	yk507f8.3	III: 7293562-7293672,7293727-7293891,7293973-7294055; 7305955-7306074,7308031-7308210	B0361	B0361.2	-	expressed protein (4e-46)	Protein similar to CwfJ, C-terminal 1 / Protein similar to CwfJ, C-terminal 2
1009	9183	1.58918	1.36496	0.492837	0.540409	0.516623	yk607g5	yk607g5.5	yk607g5.3	I: 7310206-7310286,7310395-7310499,7310613-7310749,7310952-7310987; 7309128-7309427	F13G3	F13G3.5	-	Inositol-1(or 4)-monophosphatase (EC 3.1.3.25) (IMPase) (IMP) (Inositol monophosphatase) (Lithium-sensitive myo-inositol monophosphatase A1) (2e-39)		inositol/phosphatidylinositol phosphatase activity / mitochondrion
1010	7004	1.07795	2.012	-0.0671497	1.10018	0.516513	yk244c3	yk244c3.5	yk244c3.3	II: 10709748-10710106; 10711695-10711994	C09G5	C09G5.6	bli-1	putative cuticular collagen (1e-20)	Collagen triple helix repeat / Collagen helix repeat / Nematode cuticle collagen, N-terminal	reproduction / extracellular matrix / locomotory behavior / embryonic development (sensu Animalia) / cuticle biosynthesis (sensu Nematoda) / cuticular attachment to epithelium (sensu Nematoda) / structural constituent of cuticle (sensu Nematoda) activity
1011	580	1.76008	1.23203	0.640198	0.392585	0.516391	yk484h4	yk484h4.5	yk484h4.3	I: 7703774-7703941,7703993-7704182; 7705913-7706212	T23G11	T23G11.3	gld-1	muscle-specific protein (4e-67)	KH; KH domain	reproduction / nucleic acid binding / gametogenesis / embryonic development (sensu Animalia)
1012	4720	2.25362	0.96196	0.996797	0.0355975	0.516197	yk389f9	yk389f9.5	yk389f9.3	III: 9742119-9742219,9742837-9742908,9742959-9743062,9743125-9743222; 9739056-9739353	T05G5	T05G5.1	-		Type I EGF
1013	8201	1.36156	1.5922	0.26982	0.762572	0.516196	yk602g5	yk602g5.5	yk602g5.3	IV: 7576183-7576364,7576438-7576504,7576551-7576660; 7576952-7577154,7577165-7577188,7577212-7577225	F32E10	F32E10.2	-	protein F32E10.6 [C.elegans] (9e-25)	Chromo; Chromo domain	chromatin / chromatin binding / nucleus / chromatin assembly/disassembly / embryonic development (sensu Animalia)
1014	1043	2.05303	1.05577	0.862312	0.169844	0.516078	yk200c2	yk200c2.5	yk200c2.3	X: 15226862-15227213; 15226133-15226344,15226394-15226481	H03A11	H03A11.2	-	liver stage antigen LSA-1 (1e-22)
1015	6497	1.66894	1.29865	0.563485	0.468556	0.516021	yk524h4	yk524h4.5	yk524h4.3	V: 4413074-4413226,4413271-4413436,4414344-4414405; 4412626-4412874,4412958-4413008	Y47D7A	Y47D7A.5	grl-5	Ground-like (grd related) protein 5 [C.elegans] (2e-70)	Protein of unknown function DUF398 / Eukaryotic/viral aspartic protease, active site; Peptidase aspartic, active site	aspartic-type endopeptidase activity / proteolysis and peptidolysis
1016	9850	1.16371	1.86089	0.0432867	0.987539	0.515413	yk606a5	yk606a5.5	yk606a5.3	III: 10888677-10889035; 10892659-10892751,10893230-10893436	C44B9	C44B9.4	-	CG3815-PA (7e-20)	Zn-finger-like, PHD finger / Forkhead-associated (FHA)	DNA binding / regulation of transcription, DNA-dependent
1017	5244	1.22477	1.76773	0.117059	0.913447	0.515253	yk562h11	yk562h11.5	yk562h11.3	V: 13417698-13417780,13417970-13418249; 13418289-13418588	F53F1	F53F1.5	-
1018	8515	1.53106	1.41325	0.439083	0.590563	0.514823	yk599c3	yk599c3.5	yk599c3.3	II: 6251361-6251486,6251532-6251668,6251779-6251875; 6252443-6252742	T24H7	T24H7.1	phb-2	B-cell receptor-associated protein BAP37 (4e-84)	Band 7 protein / Prohibitin	embryonic development (sensu Animalia) / positive regulation of growth rate / positive regulation of body size
1019	328	2.14684	1.00756	0.926772	0.102414	0.514593	yk86g4	yk86g4.5	yk86g4.3	I: 8749397-8749423,8749471-8749552,8749604-8749798,8749860-8749908; 8750247-8750569	C36B1	C36B1.8	-
1020	870	1.9254	1.12288	0.769714	0.258751	0.514232	yk420e2	yk420e2.5	yk420e2.3	V: 9992831-9992885,9992932-9993148,9993196-9993282; 9990563-9990845,9990922-9990937	K08H10	K08H10.7	rde-1	argonaute protein (2e-43)	Stem cell self-renewal protein Piwi / Argonaute and Dicer protein, PAZ
1021	759	1.92144	1.12462	0.766742	0.26099	0.513866	yk308f9	yk308f9.5	yk308f9.3	IV: 390600-390629,390676-390810,390854-391046; 392749-392847,392895-393095	T07A9	T07A9.10	-	UNC-18 (1e-101)	Sec1-like protein	protein transporter activity / protein secretion
1022	3768	1.6536	1.30585	0.550165	0.476537	0.513351	yk398c10	yk398c10.5	yk398c10.3	IV: 12587270-12587311,12587465-12587795; 12586528-12586659,12586840-12586902,12586982-12587087	K08E7	K08E7.7	cul-6	Hs-CUL-1 (1e-127)	Cullin	cell cycle
1023	6269	1.58772	1.35962	0.491511	0.534751	0.513131	yk613b12	-	yk613b12.3	MtDNA: 9050-9349		MTCE.26	-	cytochrome oxidase subunit I (0.0)		cytochrome-c oxidase activity / electron transport / membrane
1024	6663	1.07794	2.00196	-0.0671731	1.09296	0.512893	yk387e11	-	yk387e11.3	I: 6980279-6980578	C30F12	C30F12.4	-
1025	6012	1.68629	1.27931	0.578409	0.446913	0.512661	yk303d1	yk303d1.5	-	III: 9633700-9633977,9634027-9634116	F58A4	F58A4.11	gei-13	hypothetical protein C15H7.1 [C.elegans] (1e-148)	BED finger	DNA binding / locomotory behavior / cuticle biosynthesis (sensu Nematoda) / positive regulation of body size / regulation of protein activity, epigenetic
1026	3754	1.58477	1.36113	0.488831	0.536355	0.512593	yk373c3	yk373c3.5	yk373c3.3	IV: 11654831-11654881,11654960-11655126,11655278-11655432; 11653465-11653763	ZK809	ZK809.4	ent-1	inhibitor-sensitive equilibrative nucleoside transporter 1 (1e-40)	Delayed-early response protein/equilibrative nucleoside transporter	nucleoside transporter activity / transport / physiological processes / membrane
1027	6580	1.22153	1.76536	0.113242	0.911513	0.512377	yk596h6	yk596h6.5	yk596h6.3	X: 7682847-7682896,7682961-7683089,7683141-7683232,7683283-7683370; 7685611-7685907	F27D9,C53C9	F27D9.1	unc-18	UNC-18 (0.0)	Sec1-like protein	locomotory behavior / protein transporter activity / protein secretion
1028	478	2.06239	1.04535	0.868869	0.15553	0.5122	yk352c2	yk352c2.5	yk352c2.3	I: 10058774-10059130; 10062692-10062865,10062912-10063037	F10G8,Y106G6C	F10G8.8	-	Outspread protein (6e-27)	Pleckstrin-like
1029	5291	1.27049	1.69679	0.169941	0.854357	0.512149	yk578h4	yk578h4.5	yk578h4.3	II: 6565827-6566101,6566143-6566209,6566569-6566586; 6565486-6565608,6565658-6565834	F18C5	F18C5.5	-
1030	617	1.74834	1.23245	0.630543	0.393083	0.511813	yk508e10	yk508e10.5	yk508e10.3	V: 7861209-7861314,7861364-7861474,7861525-7861670; 7862120-7862158,7862162-7862424	C37C3	C37C3.1	-	ORF4 (2e-11)
1031	8243	1.35436	1.58946	0.262164	0.760084	0.511124	yk612b4	yk612b4.5	yk612b4.3	X: 5205799-5206145,5206485-5206497; 5215338-5215345,5215401-5215525,5215968-5216134	H28G03	H28G03.2	-
1032	6962	1.36702	1.57453	0.275585	0.746468	0.511026	yk670b7	yk670b7.5	yk670b7.3	V: 3706252-3706611; 3708751-3708827,3709852-3709932,3712167-3712304	T27C4	T27C4.4	egr-1	metastasis-associated protein MTA1 (7e-56)	Bromo adjacent region / Myb DNA-binding domain / ELM2 domain / Zn-finger, GATA type	DNA binding / transcription factor activity / nucleus / regulation of transcription, DNA-dependent / gametogenesis / locomotory behavior / oviposition / positive regulation of growth rate / negative regulation of vulval development (sensu Nematoda) / regulation of protein activity, epigenetic / hermaphrodite genital morphogenesis
1033	5539	1.73393	1.24128	0.618604	0.403382	0.510993	yk535b10	yk535b10.5	yk535b10.3	II: 4122206-4122334,4122387-4122610; 4125405-4125435,4127512-4127780	T08H4	T08H4.1	-	neuronal RhoA GEF protein (3e-51)	Pleckstrin-like / DH domain	embryonic development (sensu Animalia)
1034	5964	1.80901	1.18962	0.679753	0.34205	0.510902	yk608d4	yk608d4.5	yk608d4.3	II: 6593765-6593990,6594040-6594171; 6592445-6592670,6592747-6592820	C56C10	C56C10.10	-	aryl-hydrocarbon receptor-interacting protein (1e-51)	TPR repeat / TPR-like
1035	993	1.91106	1.12603	0.758927	0.262792	0.510859	yk141b10	yk141b10.5	yk141b10.3	I: 9050324-9050653; 9050396-9050624	C31H5	C31H5.4	-
1036	8777	1.78665	1.20427	0.661808	0.359703	0.510755	yk554a6	yk554a6.5	yk554a6.3	II: 8227589-8227947; 8228751-8228908,8228916-8228996	M110	M110.5	dab-1	disabled gene product (1e-35)	Phosphotyrosine interaction domain	locomotory behavior / embryonic development (sensu Animalia) / positive regulation of growth rate / positive regulation of locomotion
1037	686	1.83384	1.17309	0.699421	0.321865	0.510643	yk189d11	-	yk189d11.3	IV: 15035089-15035387	Y41E3	Y41E3.9	-
1038	10231	1.37826	1.56077	0.287403	0.733809	0.510606	yk652a12	yk652a12.5	-	X: 8557105-8557181,8557234-8557310,8557364-8557569	D2021	D2021.1	-	ubiquitously transcribed tetratricopeptide repeat gene, X chromosome (1e-114)	TPR repeat / Transcription factor jumonji, jmjC / TPR-like	locomotory behavior / embryonic development (sensu Animalia) / positive regulation of growth rate / positive regulation of body size / hermaphrodite genital morphogenesis
1039	286	1.94291	1.10693	0.782776	0.238113	0.510444	yk476d2	-	yk476d2.3	III: 8922370-8922669	ZK637	ZK637.13	-	intracellular globin (3e-45)	Globin	oxygen transport
1040	1722	2.43216	0.884154	1.10679	-0.0860825	0.510353	yk256h6	yk256h6.5	yk256h6.3	V: 8621637-8621716,8622032-8622328; 8622089-8622387	F41E6	F41E6.2	grd-5	hypothetical protein F09D12.1 [C.elegans] (4e-47)	Protein of unknown function DUF398	receptor binding / extracellular / cell communication / embryonic development (sensu Animalia)
1041	3930	1.15955	1.85414	0.0381166	0.9823	0.510208	yk169e9	yk169e9.5	yk169e9.3	IV: 11344449-11344523,11345860-11346037,11346087-11346182,11346505-11346536; 11341345-11341529,11341585-11341677	F54E12	T01G1.1	klp-12	Kif21a (0.0)	Kinesin, motor region / Di-trans-poly-cis-decaprenylcistransferase / G-protein beta WD-40 repeat	motor activity / ATP binding / microtubule associated complex / metabolism / transferase activity
1042	3984	1.44569	1.48545	0.356313	0.662448	0.50938	yk262f9	yk262f9.5	yk262f9.3	I: 5940100-5940457; 5941289-5941588	B0207,Y76G2B	B0207.5	-	hypothetical protein B0041.7 [C.elegans] (1e-13)
1043	9197	1.24388	1.72642	0.1394	0.879333	0.509366	yk595b3	yk595b3.5	yk595b3.3	III: 10642962-10643337; 10645522-10645818	Y39A1A	Y39A1A.12	-	origin recognition complex protein 1 (8e-52)	AAA ATPase, central region / Winged helix DNA-binding / AAA ATPase	nucleotide binding / ATP binding
1044	4727	1.96158	1.09465	0.796573	0.222013	0.509293	yk361d10	yk361d10.5	yk361d10.3	V: 8266831-8267026,8267076-8267253; 8266862-8267026,8267076-8267210	C16D9	C16D9.9	-
1045	894	1.73955	1.23389	0.623267	0.39476	0.509013	yk446c8	yk446c8.5	yk446c8.3	5':3'-inconsistency
1046	4149	1.97268	1.08805	0.80471	0.213297	0.509003	yk437b8	yk437b8.5	yk437b8.3	V: 11850933-11851309; 11854389-11854688	R13H4	R13H4.4	hmp-1	cadherin-associated protein D alpha-catenin (0.0)	Vinculin/alpha-catenin / Alpha-catenin	cell-cell adherens junction / cytoskeletal anchoring / embryonic morphogenesis / cytoskeletal anchoring activity / cell migration
1047	289	1.51102	1.41959	0.42008	0.597024	0.508552	yk503b6	yk503b6.5	yk503b6.3	V: 5538145-5538457,5538508-5538570; 5536785-5537084	C24G6	C24G6.8	-	OSJNBa0060D06.11 gene product (5e-20)	Protein of unknown function UPF0099 / Ubiquitin-associated domain	osmoregulation / positive regulation of growth rate
1048	9401	1.20871	1.77415	0.0980263	0.918679	0.508353	yk516e12	yk516e12.5	yk516e12.3	V: 2068410-2068642,2068697-2068819; 2068550-2068642,2068697-2068903	Y40B10A	Y40B10A.1	-	adipose-type fatty acid-binding protein (4e-28)	Cytosolic fatty-acid binding protein / Lipocalin-related protein and Bos/Can/Equ allergen	transporter activity / binding / transport / lipid binding
1049	5235	1.51618	1.41197	0.424998	0.589256	0.507127	yk549e8	yk549e8.5	yk549e8.3	III: 9900661-9900708,9900782-9901112; 9898559-9898858	F40F12
1050	10096	1.59921	1.33789	0.501915	0.511511	0.506713	yk539f10	yk539f10.5	yk539f10.3	II: 9175433-9175790; 9173135-9173340,9173389-9173482	T23G7	T23G7.4	sec-5	Exocyst complex component Sec5 (6e-93)	Immunoglobulin-like / Cell surface receptor IPT/TIG	protein folding
1051	8448	1.41698	1.50965	0.327376	0.685765	0.506571	yk549g9	yk549g9.5	yk549g9.3	I: 10193881-10194026,10194076-10194245,10194293-10194354; 10195197-10195266,10195309-10195538	C25A1	C25A1.9	-		Calcium-binding EF-hand	larval development (sensu Nematoda) / calcium ion binding / gametogenesis / physiological processes / locomotory behavior / embryonic development (sensu Animalia) / growth / positive regulation of body size / hermaphrodite genital morphogenesis
1052	1735	1.60372	1.33367	0.505979	0.506953	0.506466	yk251c5	yk251c5.5	yk251c5.3	II: 6248190-6248530,6248815-6248832; 6250421-6250720	T24H7	T24H7.2	-	Similar to oxygen regulated protein (150kD) (1e-136)	Cytochrome b/b6, N-terminal / Heat shock protein Hsp70	electron transport / membrane / oxidoreductase activity
1053	6935	1.17294	1.82341	0.0546825	0.958185	0.506434	yk603h5	yk603h5.5	yk603h5.3	I: 381143-381220,381268-381472,381793-381867; 379234-379533	R119	R119.4	pqn-59	Prion-like-(q/n-rich)-domain-bearing protein protein 59 [C.elegans] (0.0)	UBA-like / Ubiquitin-associated domain	reproduction / larval development (sensu Nematoda) / physiological processes / locomotory behavior / embryonic development (sensu Animalia) / growth / regulation of protein activity, epigenetic
1054	7536	1.62998	1.31179	0.529405	0.483083	0.506244	yk575b11	yk575b11.5	yk575b11.3	X: 2712373-2712532,2712575-2712724,2712780-2712828; 2710981-2711278	T02C5	T02C5.5	unc-2	Voltage-dependent calcium channel type A alpha-1 subunit (Cacophony protein) (Nightblind A protein) (No-on-transient B protein) (DmCA1A) (0.0) / Uncoordinated protein 2, isoform d [C.elegans] (1e-112)	Ion transport protein / Cation (not K+) channel, TM region / Ca2+ channel; Ca2+ channel, alpha subunit / Site-specific DNA-methyltransferase (cytosine-N4-specific) / Cation channel, non-ligand gated / Ca2+/Na+ channel, pore region	DNA binding / ion channel activity / voltage-gated calcium channel activity / cation channel activity / calcium ion binding / voltage-gated calcium channel complex / DNA methylation / ion transport / cation transport / calcium ion transport / N-methyltransferase activity / membrane
1055	7017	1.2779	1.6726	0.178332	0.833645	0.505989	yk507f2	yk507f2.5	yk507f2.3	V: 11958363-11958739; 11964920-11965219	F58H1	F58H1.5	-
1056	3829	1.95812	1.09086	0.794026	0.217019	0.505522	yk450e10	yk450e10.5	yk450e10.3	III: 5693991-5694282,5694397-5694485; 5694209-5694282,5694397-5694617	B0336	B0336.13	-	Transcription initiation factor IIA gamma chain (TFIIA P14 subunit) (TFIIA-14) (dTFIIA-S) (TFIIA-gamma) (1e-20)	Transcription initiation factor IIA, gamma subunit	RNA polymerase II transcription factor activity / transcription factor TFIIA complex / transcription initiation from Pol II promoter
1057	8479	1.40474	1.52025	0.314852	0.695858	0.505355	yk562g5	yk562g5.5	yk562g5.3	V: 18462892-18462920,18463111-18463293,18463649-18463796; 18460876-18461023,18461474-18461624	ZK228	ZK228.3	-	hypothetical protein F21D9.4 [C.elegans] (1e-133)
1058	2164	1.80797	1.18109	0.678929	0.331668	0.505298	yk413c5	yk413c5.5	yk413c5.3	V: 7220396-7220450,7220697-7220766,7221399-7221633; 7217676-7217738,7220244-7220450,7220697-7220722	C13F10	C13F10.5	-
1059	1322	1.81673	1.17506	0.685894	0.324283	0.505089	yk123h9	yk123h9.5	yk123h9.3	III: 2400783-2400789,2400842-2400953,2401010-2401116,2401164-2401234; 2394375-2394548,2395774-2395889	H14E04	H14E04.5	cic-1	G1/S-specific cyclin C (6e-50)	Cyclin, N-terminal / Cyclin
1060	1402	2.17143	0.982453	0.943203	0.0660092	0.504606	yk215c1	yk215c1.5	yk215c1.3	IV: 7241387-7241494,7242094-7242189; 7240487-7240645,7241115-7241255	D2024	D2024.7	-	GSTK1-1 (4e-25)	DSBA oxidoreductase	protein disulfide oxidoreductase activity / periplasmic space (sensu Gram-negative Bacteria)
1061	8204	1.43334	1.4876	0.343931	0.664532	0.504232	yk588d1	yk588d1.5	yk588d1.3	IV: 12034300-12034428,12034738-12034967; 12036462-12036540,12036589-12036809	T12G3	T12G3.1	-	Hypothetical protein Y40C5A.1 [C.elegans] (5e-19)	Zn-finger, ZZ type / UBA-like / Ubiquitin-associated domain
1062	1370	2.31379	0.921252	1.03481	-0.0267835	0.504013	yk219e1	-	yk219e1.3	IV: 15227849-15227994,15228274-15228412	Y73F8A	Y73F8A.1	pkd-2	polycystic kidney disease protein 2 (1e-112)	Ion transport protein / Cation (not K+) channel, TM region / Cation channel, non-ligand gated / Polycystic kidney disease type 2 protein / Ca2+/Na+ channel, pore region	ion channel activity / cation channel activity / calcium ion binding / ion transport / cation transport / membrane
1063	5997	1.34964	1.57893	0.257127	0.750492	0.50381	yk46h11	yk46h11.5	yk46h11.3	III: 8196448-8196694,8196861-8196938; 8193791-8194043,8194091-8194209	C50C3	C50C3.9	unc-36	calcium channel alpha-2-delta-C chain (1e-65)	Cache domain / von Willebrand factor, type A	membrane
1064	8103	1.35976	1.56689	0.267902	0.739452	0.503677	yk535f11	yk535f11.5	yk535f11.3	X: 4335241-4335312,4335585-4335765,4335812-4335892,4335959-4335999; 4333176-4333320,4333369-4333449,4333619-4333692	C24A8	C24A8.4	-	MST2 kinase (1e-107)	Serine/threonine protein kinase; Serine/Threonine protein kinase / Eukaryotic protein kinase; Protein kinase	rhodopsin-like receptor activity / protein kinase activity / protein serine/threonine kinase activity / protein-tyrosine kinase activity / ATP binding / protein amino acid phosphorylation / G-protein coupled receptor protein signaling pathway / integral to membrane
1065	7666	1.50281	1.41771	0.412213	0.59511	0.503662	yk490d9	yk490d9.5	yk490d9.3	I: 6952845-6952939,6953075-6953207,6953270-6953417; 6951306-6951604	T10B11	T10B11.6	-	Homo sapiens cDNA: FLJ22353 fis, clone HRC06331 (3e-17)	Eukaryotic protein of unknown function DUF829
1066	3284	1.68773	1.26193	0.579638	0.42718	0.503409	yk124g4	yk124g4.5	yk124g4.3	III: 595608-595889,596642-596719; 587189-587524	Y55B1AR	Y55B1AR.2	-
1067	4324	1.47391	1.4446	0.384201	0.622217	0.503209	yk293d9	yk293d9.5	yk293d9.3	III: 13547366-13547380,13547682-13547901,13548063-13548136,13548189-13548239; 13546425-13546623,13546950-13547050	Y76A2B	Y76A2B.5	-	RIKEN cDNA 2010311D03 (6e-39)
1068	8864	1.35241	1.57421	0.260082	0.746175	0.503128	yk601a3	yk601a3.5	yk601a3.3	II: 10873864-10874013,10874647-10874855; 10877435-10877734	F59E10	F59E10.1	orc-2	origin recognition complex subunit 2 (4e-28)	Origin recognition complex subunit 2	gametogenesis / locomotory behavior / embryonic development (sensu Animalia) / positive regulation of growth rate / positive regulation of locomotion / positive regulation of body size / negative regulation of vulval development (sensu Nematoda) / hermaphrodite genital morphogenesis
1069	3355	1.61553	1.31776	0.516566	0.489633	0.5031	yk269b1	yk269b1.5	yk269b1.3	II: 14421281-14421640; 14417838-14418110,14418156-14418181	K04B12	K04B12.1	plx-2	plexin A (1e-138)	Plexin / Plexin/semaphorin/integrin / Cell surface receptor IPT/TIG	receptor activity / development / membrane
1070	8242	1.39616	1.52435	0.306017	0.699741	0.502879	yk612c4	yk612c4.5	yk612c4.3	II: 5649725-5649772,5649828-5649920,5650002-5650220; 5654025-5654324	F59E12	F59E12.2	zyg-1	CDPK2 gene product (4e-31)	Eukaryotic protein kinase; Protein kinase / Tyrosine protein kinase / Tyrosine protein kinase, active site	protein kinase activity / protein serine/threonine kinase activity / protein-tyrosine kinase activity / ATP binding / protein amino acid phosphorylation / gametogenesis / locomotory behavior / embryonic development (sensu Animalia)
1071	1581	1.88796	1.12702	0.74138	0.264061	0.502721	yk468g9	yk468g9.5	yk468g9.3	III: 11865470-11865546,11865851-11866032,11868549-11868649; 11862287-11862436,11863225-11863375	Y56A3A	Y56A3A.4	taf-12	Homo sapiens TAF12 RNA polymerase II, TATA box binding protein (TBP)-associated factor, 20kDa (9e-13)		DNA binding / transcription factor TFIID complex / transcription initiation / embryonic development (sensu Animalia) / regulation of protein activity, epigenetic
1072	3607	2.04243	1.04142	0.85484	0.150102	0.502471	yk133f12	yk133f12.5	yk133f12.3	II: 4705734-4705754,4705932-4706015,4706064-4706127,4706171-4706252,4706304-4706402; 4703257-4703586	F10G7	F10G7.9	-	hypothetical protein C01G5.3 [C.elegans] (1e-17)
1073	4598	2.21815	0.958349	0.973908	0.0301716	0.50204	yk164d10	yk164d10.5	yk164d10.3	X: 4631265-4631269,4631272-4631312,4631319-4631329,4631409-4631694; 4631258-4631329,4631378-4631587	C46C11	C46C11.3	-
1074	8129	1.18914	1.78748	0.0744724	0.929475	0.501974	yk554a7	yk554a7.5	yk554a7.3	II: 6586458-6586548,6587022-6587106,6587154-6587322,6587368-6587382; 6584430-6584706	C56C10	C56C10.7	-	expressed protein (3e-47)	Protein of unknown function DUF974
1075	337	0.983463	2.16119	-0.199503	1.20338	0.501937	yk95b10	yk95b10.5	yk95b10.3	II: 3807644-3807849,3807901-3808030,3808086-3808108; 3807087-3807418	F54D10	F54D10.5	-
1076	4971	2.23069	0.95257	0.982047	0.0214448	0.501746	yk293f12	yk293f12.5	yk293f12.3	X: 2528865-2528968,2531143-2531266,2532231-2532358; 2525259-2525552	R11B5	R11B5.1	-	TBC1 domain family, member 14 (7e-84)	RabGAP/TBC domain
1077	7531	2.01044	1.05593	0.832067	0.170059	0.501063	yk575d4	yk575d4.5	yk575d4.3	III: 506722-507081; 505300-505598	F30H5	F30H5.3	-	Kunitz-like protease inhibitor precursor (4e-27)	Pancreatic trypsin inhibitor (Kunitz); Protease inhibitor I2, Kunitz metazoa / Short-chain dehydrogenase/reductase SDR / Nematode-specific EB region / Whey acidic protein, core region / Type I EGF / Worm-specific repeat type 1	serine protease inhibitor activity / metabolism / oxidoreductase activity
1078	6659	1.54568	1.37296	0.452792	0.548839	0.500815	yk80g8	yk80g8.5	-	X: 16384122-16384343	F01G12	F01G12.5	let-2	Collagen alpha 2(IV) chain precursor (0.0)	Collagen triple helix repeat / Type 4 procollagen, C-terminal repeat / Collagen helix repeat	reproduction / larval development (sensu Nematoda) / extracellular matrix structural constituent / collagen / locomotory behavior / embryonic development (sensu Animalia) / growth		+
1079	1717	2.25625	0.94019	0.998479	0.00257228	0.500525	yk258c9	yk258c9.5	yk258c9.3	II: 11473969-11474115,11474173-11474355,11474414-11474458; 11475501-11475514,11475563-11475848	W02B12	W02B12.11	-	beta 1,4-N-acetylgalactosaminyltransferase (5e-51)	Metazoa galactosyltransferase
1080	9128	1.44913	1.46352	0.359737	0.640993	0.500365	yk558d11	-	yk558d11.3	V: 16025974-16026107,16026156-16026318	T10C6	T10C6.5	-	adrenal gland protein AD-002 (7e-51)	Cwf15/Cwc15 cell cycle control protein	embryonic development (sensu Animalia)
1081	4044	1.41225	1.50163	0.322547	0.67808	0.500314	yk329b12	yk329b12.5	yk329b12.3	I: 3368820-3368892,3368975-3369280; 3371029-3371117,3371169-3371377	W05F2	W05F2.6	-
1082	387	1.6243	1.30466	0.524369	0.475219	0.499794	yk195g8	yk195g8.5	yk195g8.3	I: 6563623-6563846,6563892-6563992,6564039-6564055; 6566291-6566590	F57B10	F57B10.7	tre-1	trehalase (1e-113)	Glycoside hydrolase, family 37	alpha,alpha-trehalase activity / trehalose metabolism / embryonic development (sensu Animalia)
1083	155	2.49439	0.849271	1.14324	-0.144155	0.499544	yk342g5	yk342g5.5	yk342g5.3	I: 3853948-3854186; 3853929-3854173	T03F1	T03F1.11	-		Calcium-binding EF-hand	calcium ion binding
1084	2712	1.89179	1.11958	0.744308	0.254511	0.49941	yk268b9	yk268b9.5	yk268b9.3	V: 6683570-6683688,6683910-6684150; 6681749-6682047	K11G9	K11G9.4	egl-46	insulinoma-associated protein (9e-24)	Zn-finger, C2H2 type	neuronal migration / larval development (sensu Nematoda) / transcription factor activity / axon guidance / physiological processes / positive regulation of growth rate / neuroblast cell division / cell fate commitment
1085	6344	2.02561	1.04561	0.842909	0.155898	0.499404	yk76e4	yk76e4.5	yk76e4.3	III: 9056323-9056597,9056645-9056729; 9058482-9058736,9058754-9058783	R107	R107.6	cls-2	CLIP-associating protein CLASP2 (2e-35)	ARM repeat fold	morphogenesis of an epithelium / locomotory behavior / embryonic development (sensu Animalia)
1086	6345	1.53806	1.37657	0.44567	0.552625	0.499147	yk75h2	yk75h2.5	yk75h2.3	X: 2703133-2703199,2705498-2705751,2705798-2705829; 2698267-2698611	T02C5	T02C5.3	-		Immunoglobulin-like
1087	9929	1.38884	1.52446	0.298435	0.699849	0.499142	yk125g9	yk125g9.5	yk125g9.3	X: 863475-863849; 862376-862570,862618-862721	F56F10	F56F10.3	-	Cysteine dioxygenase type I (EC 1.13.11.20) (CDO) (CDO-I) (1e-51)	Cysteine dioxygenase type I
1088	7514	1.78476	1.18619	0.660285	0.337884	0.499085	yk556c12	yk556c12.5	yk556c12.3	IV: 11853521-11853794,11853843-11853928; 11850983-11851167,11851423-11851537	F38H4	F38H4.7	-	BTB/POZ domain containing protein 2 (1e-142)	BTB/POZ; BTB/POZ domain	protein binding
1089	4471	1.81241	1.16707	0.682465	0.314442	0.498453	yk430e8	yk430e8.5	yk430e8.3	I: 8112839-8113006,8113064-8113195,8113832-8113891; 8116912-8117210	C09H6	C09H6.1	spr-4	Suppressor of presenilin protein 4 [C.elegans] (0.0)	Zn-finger, C2H2 type
1090	1877	1.66708	1.26865	0.561876	0.43484	0.498358	yk462a10	yk462a10.5	yk462a10.3	III: 7161620-7161861,7161909-7162026; 7161148-7161447	K04G7	K04G7.11	-	GCIP-interacting protein p29 (2e-47)		morphogenesis of an epithelium / gametogenesis / locomotory behavior / embryonic development (sensu Animalia) / positive regulation of growth rate / post-embryonic body morphogenesis
1091	9769	1.63118	1.2965	0.530468	0.466166	0.498317	yk543e9	yk543e9.5	yk543e9.3	I: 10340141-10340179,10340227-10340520,10340582-10340608; 10340075-10340179,10340227-10340421	ZC434	ZC434.4	-	bK126B4.3 (novel protein) (1e-12)		reproduction / larval development (sensu Nematoda) / gametogenesis / embryonic development (sensu Animalia) / growth / positive regulation of growth rate / positive regulation of embryonic development
1092	1078	2.60283	0.811717	1.20464	-0.209404	0.497616	yk237c6	yk237c6.5	yk237c6.3	V: 6112784-6112854,6112904-6113207; 6111620-6111787,6111843-6111974	F17A9	F17A9.4	-	NADH oxidase (1e-103)	NADH:flavin oxidoreductase/NADH oxidase	electron transport / oxidoreductase activity
1093	6664	0.946428	2.2313	-0.254881	1.24943	0.497275	yk364f10	yk364f10.5	yk364f10.3	X: 11199878-11200230; 11199985-11200284	C34F6	C34F6.2	col-178	putative cuticular collagen protein (2e-25)	Collagen triple helix repeat / Nematode cuticle collagen, N-terminal
1094	2029	1.61728	1.30567	0.518126	0.476334	0.49723	yk224e6	yk224e6.5	yk224e6.3	IV: 7912969-7913145,7913716-7913898; 7914802-7915100	C49H3	C49H3.5	ntl-4	potential transcriptional repressor Not4hp (3e-82)	Zn-finger, RING / RNA-binding region RNP-1 (RNA recognition motif) / Cyclotide family	nucleic acid binding / embryonic development (sensu Animalia) / positive regulation of growth rate / positive regulation of locomotion / regulation of protein activity, epigenetic
1095	5301	1.54459	1.36708	0.451776	0.542646	0.497211	yk597f7	yk597f7.5	yk597f7.3	II: 2227161-2227270,2229192-2229441; 2225877-2226023,2226937-2227089	F54A3	F54A3.6	-
1096	4555	1.32724	1.59088	0.232978	0.761378	0.497178	yk120c8	yk120c8.5	yk120c8.3	X: 17459120-17459140,17459400-17459534,17459583-17459715,17459770-17459840; 17460337-17460662	C36E6	C36E6.3	mlc-1	myosin regulatory light chain (9e-61)	Calcium-binding EF-hand	larval development (sensu Nematoda) / calcium ion binding / muscle myosin / muscle development / locomotory behavior / positive regulation of growth rate
1097	1595	1.79728	1.17477	0.670373	0.323922	0.497148	yk498c7	yk498c7.5	yk498c7.3	IV: 11126026-11126385; 11126943-11127052,11127100-11127289	T05E11	F01G4.1	psa-4	BRM protein (0.0)	CRISPR-associated protein, TM1810 C-terminal / Bromodomain / DEAD/DEAH box helicase / HSA / Helicase, C-terminal / SNF2 related domain / BRK	nucleic acid binding / DNA binding / helicase activity / ATP binding / ATP dependent helicase activity
1098	8431	1.52949	1.38034	0.437602	0.55657	0.497086	yk531f10	yk531f10.5	yk531f10.3	III: 7067904-7067942,7068051-7068237,7068296-7068391,7068438-7068488; 7067681-7067942,7068051-7068088	R01H2	R01H2.6	ubc-18	Ubiquitin-conjugating enzyme E2-18 kDa UbcH7 (EC 6.3.2.19) (Ubiquitin- protein ligase) (Ubiquitin carrier protein) (UbcM4) (E2-F1) (L-UBC) (3e-57)	Ubiquitin-conjugating enzymes	ubiquitin conjugating enzyme activity / protein modification / ubiquitin cycle
1099	7963	1.40988	1.4973	0.320127	0.673909	0.497018	yk33e1	yk33e1.5	yk33e1.3	IV: 3815103-3815230,3817264-3817332,3819100-3819232; 3807666-3807877	M02B7	M02B7.5	-	loner ISO3 (8e-72)	SEC7-like domain / IQ calmodulin-binding region	mitochondrion
1100	3368	1.65703	1.27392	0.553155	0.440822	0.496989	yk303c9	yk303c9.5	yk303c9.3	IV: 13320327-13320364,13320588-13320791,13320857-13320981; 13321414-13321519,13321581-13321774	Y67H2A				Serine/threonine-specific protein phosphatase and bis(5-nucleosyl)-tetraphosphatase / Metallo-phosphoesterase; Metallophosphoesterase
1101	9563	1.22671	1.7208	0.119349	0.874625	0.496987	yk676d2	yk676d2.5	-	III: 12152751-12152810,12152880-12153060,12153928-12154046	Y75B8A	Y75B8A.7	-	M phase phosphoprotein 10 (2e-47)	Mpp10 protein	larval development (sensu Nematoda) / physiological processes / growth / positive regulation of growth rate
1102	6020	1.42844	1.47598	0.338993	0.653226	0.496109	yk36h9	yk36h9.5	yk36h9.3	MtDNA: 8424-8783; 6300-6400
1103	1564	1.95204	1.07969	0.789538	0.202168	0.495853	yk438e5	yk438e5.5	yk438e5.3	V: 7225202-7225410,7225460-7225531,7225731-7225823; 7225266-7225410,7225460-7225531,7225731-7225813	C13F10	C13F10.7	-		Zn-finger, CCHC type	nucleic acid binding / embryonic development (sensu Animalia)
1104	1374	2.14281	0.983485	0.924061	0.0675237	0.495792	yk218e4	yk218e4.5	yk218e4.3	IV: 5987285-5987469; 5987286-5987350	B0350
1105	8159	1.28434	1.63835	0.185585	0.803792	0.494689	yk569c6	-	yk569c6.3	II: 9946577-9946699,9946748-9946923	R53	R53.1	-	PP591 protein (2e-71)	Phosphoadenosine phosphosulfate reductase / Molybdenum cofactor biosynthesis protein	Mo-molybdopterin cofactor biosynthesis / metabolism / transferase activity / positive regulation of growth rate
1106	4079	2.10757	0.99825	0.900135	0.0890215	0.494578	yk361d11	yk361d11.5	yk361d11.3	X: 4228434-4228613,4228760-4228784,4228787-4228814; 4228177-4228476	W01H2	W01H2.3	rab-37	Ras-related protein Rab-37 (3e-53)	ARF/SAR superfamily / Ras GTPase superfamily / Small GTP-binding protein domain / Ras small GTPase, Rab type	small monomeric GTPase activity / RAB small monomeric GTPase activity / RAS small monomeric GTPase activity / Rho small monomeric GTPase activity / GTP binding / intracellular protein transport / small GTPase mediated signal transduction / protein transport
1107	6512	1.65019	1.27474	0.547188	0.441756	0.494472	yk521g7	yk521g7.5	yk521g7.3	III: 3724344-3724484,3724697-3724899; 3724268-3724484,3724697-3724779	C14B1	C14B1.9	-			embryonic development (sensu Animalia)
1108	7326	1.69445	1.24143	0.585374	0.403549	0.494461	yk11d9	yk11d9.5	yk11d9.3	II: 5393379-5393780; 5393275-5393624	EEED8	EEED8.9	-	protein kinase BRPK (6e-52)	Serine/threonine protein kinase; Serine/Threonine protein kinase / Eukaryotic protein kinase; Protein kinase	protein kinase activity / protein serine/threonine kinase activity / ATP binding / protein amino acid phosphorylation
1109	3429	1.85964	1.13104	0.719576	0.269197	0.494386	yk366g2	yk366g2.5	yk366g2.3	IV: 4977252-4977359,4977404-4977655; 4977672-4977917,4977961-4978014	E03H12	E03H12.5	-
1110	7940	1.43295	1.4678	0.34354	0.645201	0.494371	yk45d7	yk45d7.5	yk45d7.3	I: 7937228-7937396,7937448-7937608; 7934755-7935126	F20G4	F20G4.3	nmy-2	nonmuscle myosin-II heavy chain (0.0)	Myosin head (motor domain) / Myosin N-terminal SH3-like domain / IQ calmodulin-binding region / Myosin tail	reproduction / morphogenesis of an epithelium / motor activity / ATP binding / gametogenesis / embryonic development (sensu Animalia) / myosin / hermaphrodite genital morphogenesis
1111	5882	1.88834	1.11376	0.741669	0.246986	0.494327	yk549e9	yk549e9.5	yk549e9.3	II: 549568-549706,549764-549861,550339-550461; 551657-551955	C09E8	C09E8.3	-	hypothetical protein W02B8.3 [C.elegans] (1e-114)	Protein of unknown function DUF644
1112	4052	1.8288	1.14953	0.695448	0.292592	0.49402	yk364c12	yk364c12.5	yk364c12.3	II: 8936805-8937164; 8938448-8938508,8938642-8938875	T21B10	T21B10.3	-	hypothetical protein B0035.6 [C.elegans] (5e-21)		morphogenesis of an epithelium / locomotory behavior / embryonic development (sensu Animalia) / osmoregulation / positive regulation of growth rate / hermaphrodite genital morphogenesis
1113	6621	1.3415	1.56706	0.248398	0.73961	0.494004	yk607e4	yk607e4.5	yk607e4.3	V: 1474920-1474969,1475140-1475235,1475389-1475615; 1476248-1476547	F53E2	C38C3.5	unc-60	cofilin (1e-17)	Actin-binding, cofilin/tropomyosin type	actin binding / actin depolymerizing activity / intracellular / cytoplasm / locomotory behavior / embryonic development / actin filament depolymerization / muscle thin filament assembly / locomotion
1114	5218	1.48738	1.41238	0.397328	0.589672	0.4935	yk529h5	yk529h5.5	yk529h5.3	V: 13671028-13671386; 13671514-13671813	F58G11	F58G11.2	-	vasa protein (3e-58)	DEAD/DEAH box helicase / ATP-dependent helicase, DEAD-box / Helicase, C-terminal	nucleic acid binding / helicase activity / ATP binding / ATP dependent helicase activity
1115	4293	1.40945	1.48925	0.319686	0.666134	0.49291	yk209b4	yk209b4.5	yk209b4.3	II: 2282471-2282830; 2280696-2280995	K09F6	K09F6.9	-	hypothetical protein Y57G11C.20 [C.elegans] (1e-107)
1116	6611	1.15824	1.81165	0.0364932	0.94885	0.492672	yk606c9	yk606c9.5	yk606c9.3	V: 15578996-15579050,15579101-15579246,15579295-15579452; 15578150-15578448	F28F8	F28F8.6	-	Mjd protein (1e-41)	Machado-Joseph disease protein MJD / Ubiquitin interacting motif	embryonic development (sensu Animalia)
1117	7006	1.46731	1.42993	0.377733	0.607491	0.492612	yk241d5	yk241d5.5	yk241d5.3	IV: 11528050-11528097,11528144-11528275; 11530326-11530384,11530434-11530535	M04B2	M04B2.2	-	DKFZP434F091 protein (3e-57)	SAM (and some other nucleotide) binding motif / THUMP domain / Putative RNA methylase	molecular_function unknown / S-adenosylmethionine-dependent methyltransferase activity / embryonic development (sensu Animalia)
1118	10061	1.79005	1.1717	0.664556	0.320156	0.492356	yk519h3	yk519h3.5	yk519h3.3	V: 1583262-1583619; 1585001-1585297	F16B4	F16B4.8	cdc-25.2	stringlike gene protein (4e-23)	Rhodanese-like / M-phase inducer phosphatase	M phase of mitotic cell cycle / larval development (sensu Nematoda) / protein tyrosine phosphatase activity / intracellular / protein amino acid dephosphorylation / gametogenesis / physiological processes / embryonic development (sensu Animalia) / positive regulation of growth rate / post-embryonic body morphogenesis
1119	9432	1.5904	1.31879	0.493941	0.490759	0.49235	yk512a10	yk512a10.5	yk512a10.3	II: 14498401-14498571,14498808-14498916,14498961-14499050; 14499218-14499247,14499301-14499569	K10H10	K10H10.3	dhs-8	WW-domain oxidoreductase (3e-39)	Short-chain dehydrogenase/reductase SDR	metabolism / oxidoreductase activity
1120	1040	1.90771	1.09935	0.756395	0.228204	0.4923	yk201b12	yk201b12.5	yk201b12.3	X: 6742392-6742591,6742641-6742800; 6743491-6743552,6743561-6743737,6743745-6743751	R03E9	R03E9.1	mdl-1		Basic helix-loop-helix dimerization domain bHLH	embryonic development (sensu Animalia)
1121	2291	1.99051	1.05318	0.817692	0.166302	0.491997	yk107a2	yk107a2.5	yk107a2.3	V: 11214381-11214441,11217531-11217686,11217786-11217848,11218101-11218150; 11219012-11219344	K10D6	K10D6.4	-
1122	515	2.03013	1.03192	0.846127	0.136886	0.491506	yk374g5	yk374g5.5	yk374g5.3	X: 6835538-6835651,6835700-6835759,6835805-6835957,6836005-6836060; 6835498-6835651,6835700-6835759,6835805-6835890	F41B4	F41B4.3	-
1123	2982	1.46756	1.42744	0.377972	0.604978	0.491475	yk192g11	yk192g11.5	yk192g11.3	III: 8194755-8194824,8194873-8194987,8195038-8195204; 8194229-8194319,8194662-8194824,8194873-8194918	C50C3	C50C3.9	unc-36	calcium channel alpha-2-delta-C chain (1e-65)	Cache domain / von Willebrand factor, type A	membrane
1124	897	1.96806	1.06435	0.80133	0.181516	0.491423	yk419h8	yk419h8.5	yk419h8.3	V: 11119931-11119964,11119974-11119976,11120016-11120133,11120187-11120390; 11121031-11121330	H19N07	H19N07.2	-	Ubiquitin carboxyl-terminal hydrolase 7 (EC 3.1.2.15) (Ubiquitin thiolesterase 7) (Ubiquitin-specific processing protease 7) (Deubiquitinating enzyme 7) (Herpesvirus associated ubiquitin-specific protease) (1e-153) / UBP (1e-152)	Immunoglobulin/major histocompatibility complex / MATH / Peptidase C19, ubiquitin carboxyl-terminal hydrolase family 2; Ubiquitin thiolesterase, family 2 / TRAF domain-like	cysteine-type endopeptidase activity / ubiquitin thiolesterase activity / ubiquitin-dependent protein catabolism / positive regulation of growth rate / positive regulation of body size
1125	5038	2.03673	1.0284	0.850812	0.131946	0.491379	yk315g2	yk315g2.5	yk315g2.3	I: 9764968-9765327; 9765583-9765882	F26E4	F26E4.1	sur-6	[phosphorylase] phosphatase (EC 3.1.3.17) 55K chain (1e-169)	G-protein beta WD-40 repeat / Protein phosphatase 2A regulatory subunit PR55	protein phosphatase type 2A complex / cytokinesis / morphogenesis of an epithelium / larval development (sensu Nematoda) / signal transduction / physiological processes / locomotory behavior / protein phosphatase type 2A, intrinsic regulator activity / embryonic development (sensu Animalia) / oviposition / embryonic cleavage
1126	4622	1.59375	1.31412	0.496977	0.485641	0.491309	yk223e10	yk223e10.5	yk223e10.3	IV: 13092320-13092370,13093103-13093411; 13091229-13091357,13091810-13091980	C39E9	C39E9.11	-			locomotory behavior / embryonic development (sensu Animalia)
1127	1143	2.22082	0.943011	0.975644	0.00689483	0.491269	yk380e9	yk380e9.5	yk380e9.3	IV: 10023349-10023384,10023599-10023809,10023853-10023954,10023999-10024009; 10024821-10025028,10025099-10025186	F44D12	F44D12.8	-	hypothetical protein T08B2.11 [C.elegans] (1e-100)		embryonic development (sensu Animalia)
1128	6963	1.30941	1.59925	0.213467	0.768944	0.491205	yk670b4	yk670b4.5	yk670b4.3	II: 10562670-10562817,10563096-10563307; 10560010-10560024,10560028-10560300	C06A1	C06A1.1	-	valosin containing protein (0.0)	AAA ATPase VAT, N-terminal / AAA ATPase, central region / Aspartate decarboxylase-like fold / AAA ATPase, CDC48 / AAA-protein subdomain; AAA-protein subfamily / AAA ATPase	nucleotide binding / ATP binding / cell growth and/or maintenance / embryonic development (sensu Animalia) / hydrolase activity
1129	9876	1.42253	1.47176	0.333017	0.649088	0.491052	yk182a5	yk182a5.5	-	III: 5330001-5330317,5330484-5330524	F52C9	F52C9.1	-	Homo sapiens cDNA FLJ33817 fis, clone CTONG2003028 (5e-16)	Putative DNA binding / G-protein beta WD-40 repeat
1130	6986	1.64253	1.27433	0.540476	0.441287	0.490882	yk6e5	yk6e5.5	yk6e5.3	5':3'-inconsistency
1131	8772	1.43216	1.46128	0.342751	0.638778	0.490764	yk553a5	yk553a5.5	yk553a5.3	V: 38056-38096,38818-38853,40281-40552; 43140-43438	B0348	B0348.4	egl-8	phospholipase C (EC 3.1.4.-) beta-4 (0.0)	Phosphatidylinositol-specific phospholipase C, Y domain / Phosphatidylinositol-specific phospholipase C, X domain / C2 domain / Zn-finger, C2H2 type / C2 calcium/lipid-binding domain, CaLB / Protein of unknown function DUF1154 / Phosphoinositide-specific phospholipase C (PLC)	phosphoinositide phospholipase C activity / phospholipase C activity / lipid metabolism / signal transduction / intracellular signaling cascade / positive regulation of growth rate
1132	4412	1.30386	1.60353	0.207344	0.772798	0.490071	yk381f9	yk381f9.5	yk381f9.3	IV: 13384274-13384359,13385371-13385506,13385550-13385688; 13382116-13382312,13382364-13382435,13383417-13383447	Y62E10A	Y62E10A.9	rab-19	RAB41 (3e-56)	Ras GTPase superfamily / Small GTP-binding protein domain / Ras small GTPase, Rab type	small monomeric GTPase activity / RAB small monomeric GTPase activity / RAS small monomeric GTPase activity / Rho small monomeric GTPase activity / GTP binding / intracellular protein transport / small GTPase mediated signal transduction / protein transport
1133	5524	1.42849	1.46319	0.339045	0.640664	0.489854	yk538b11	yk538b11.5	yk538b11.3	IV: 8229005-8229048,8229235-8229318,8231509-8231740; 8226391-8226690	T09A12	T09A12.4	nhr-66	hepatocyte nuclear factor 4 (2e-15)	Ligand-binding domain of nuclear hormone receptor / Steroid nuclear receptor, ligand-binding / Zn-finger, C4-type steroid receptor	DNA binding / transcription factor activity / steroid hormone receptor activity / ligand-dependent nuclear receptor activity / nucleus / regulation of transcription, DNA-dependent
1134	883	1.74599	1.19705	0.628597	0.351028	0.489813	yk445g2	yk445g2.5	yk445g2.3	X: 4844024-4844381; 4841854-4842153	F39C12	F39C12.1	-		Peptidase M14, carboxypeptidase A; Zinc carboxypeptidase A metalloprotease (M14) / Cytochrome c heme-binding site / Binding-protein-dependent transport systems inner membrane component	carboxypeptidase A activity / transporter activity / electron transporter activity / electron transport / proteolysis and peptidolysis / transport / membrane
1135	1423	1.77161	1.17957	0.649618	0.329814	0.489716	yk297c2	yk297c2.5	yk297c2.3	I: 8122618-8122865,8122966-8123053,8123137-8123174; 8117865-8118139,8118143-8118164	C09H6	C09H6.2	lin-10	DX11 (1e-131)	PDZ/DHR/GLGF domain / Phosphotyrosine interaction domain	intracellular signaling cascade
1136	1481	1.85042	1.12874	0.712404	0.266256	0.48933	yk390e5	yk390e5.5	yk390e5.3	I: 6807191-6807313,6807361-6807465,6807514-6807640; 6806358-6806457,6806549-6806643,6806693-6806793	C37A2	C37A2.8	-
1137	9261	1.37245	1.52103	0.281312	0.6966	0.488956	yk3h7	yk3h7.5	yk3h7.3	V: 6906444-6906672,6906723-6906871; 6904299-6904759,6904809-6904815	K11C4	K11C4.5	unc-68	Ryanodine receptor 44F (0.0)	Calcium-binding EF-hand / Intracellular calcium-release channel / SPla/RYanodine receptor SPRY / Ryanodine Receptor TM 4-6 / Ca2+/Na+ channel, pore region / Ryanodine receptor / Ion transport protein / MIR domain / Hydroxymethylglutaryl-coenzyme A reductase / Lipoxygenase / Ryanodine receptor Ryr	hydroxymethylglutaryl-CoA reductase (NADPH) activity / ion channel activity / cation channel activity / calcium channel activity / calcium ion binding / ion transport / cation transport / calcium ion transport / locomotory behavior / biosynthesis / membrane
1138	6527	1.29947	1.60627	0.202476	0.775266	0.488871	yk542h5	yk542h5.5	yk542h5.3	III: 856718-856759,856810-857127; 859705-859999	K02F3	K02F3.12	-	DNA helicase RECQL (1e-144)	DEAD/DEAH box helicase / Helicase, C-terminal	nucleic acid binding / helicase activity / ATP binding / DNA metabolism / ATP dependent helicase activity
1139	1518	2.10179	0.992927	0.896175	0.0813084	0.488742	yk412g6	yk412g6.5	yk412g6.3	III: 7700751-7700815,7700896-7701030,7701080-7701178,7701226-7701286; 7700321-7700620	C03B8	C03B8.4	lin-13	myoneurin (9e-11)		binding / mitochondrial inner membrane / transport / post-embryonic body morphogenesis
1140	4155	1.4629	1.42588	0.373383	0.603401	0.488392	yk438b7	yk438b7.5	yk438b7.3	III: 13425744-13425894,13425944-13426042,13426091-13426215; 13426610-13426648,13426695-13426778,13426930-13427106	F45G2	F45G2.4	-	Epsilon COP (6e-41)	Coatomer epsilon subunit / TPR-like	larval development (sensu Nematoda) / physiological processes / locomotory behavior / positive regulation of growth rate
1141	661	2.03572	1.02455	0.850095	0.126541	0.488318	yk77h11	yk77h11.5	yk77h11.3	II: 7339163-7339205,7346435-7346526,7346575-7346695,7347299-7347411; 7348651-7348736,7348784-7349025	F21D12	F21D12.1	nhr-21	hnf4a protein (1e-24)	Ligand-binding domain of nuclear hormone receptor / Steroid nuclear receptor, ligand-binding / Zn-finger, C4-type steroid receptor	DNA binding / transcription factor activity / steroid hormone receptor activity / ligand-dependent nuclear receptor activity / nucleus / regulation of transcription, DNA-dependent
1142	7937	1.50278	1.38762	0.412191	0.564164	0.488177	yk478b10	yk478b10.5	-	III: 730385-730430,731899-731919,739320-739340,739653-739751,739801-739899,739948-740021	T17H7	T17H7.4	gei-16	B20-2 protein (2e-51)		larval development (sensu Nematoda) / embryonic development (sensu Animalia) / growth / positive regulation of growth rate
1143	4016	1.74769	1.19301	0.630003	0.34616	0.488081	yk295h12	yk295h12.5	yk295h12.3	III: 4727020-4727041,4727390-4727725; 4730591-4730770	F17C8	F17C8.1	acy-1	adenylyl cyclase type 9 (2e-99)	Guanylate cyclase	adenylate cyclase activity / guanylate cyclase activity / plasma membrane / G-protein signaling, coupled to cAMP nucleotide second messenger / intracellular signaling cascade / necrosis / response to chemical substance
1144	7620	1.41442	1.47345	0.324766	0.650745	0.487755	yk681a5	yk681a5.5	yk681a5.3	X: 12394178-12394270,12394334-12394395,12394493-12394575,12394627-12394703,12395164-12395216; 12399088-12399387	F17E5	F17E5.2	-	mitochondrial ATP-Mg/Pi carrier (1e-116)	Calcium-binding EF-hand / Mitochondrial carrier protein / Mitochondrial substrate carrier	binding / calcium ion binding / mitochondrial inner membrane / transport
1145	5234	1.61056	1.2931	0.512119	0.462377	0.487248	yk549f7	yk549f7.5	yk549f7.3	V: 8464117-8464450,8464496-8464541; 8463685-8463984	T23B12	T23B12.7	dnj-22	Cell cycle control protein cwf23 (1e-16)	Heat shock protein DnaJ, N-terminal	morphogenesis of an epithelium / larval development (sensu Nematoda) / mitochondrion / gametogenesis / locomotory behavior / growth / positive regulation of growth rate / positive regulation of embryonic development
1146	6001	0.919613	2.26249	-0.296347	1.26946	0.486556	yk57g6	yk57g6.5	yk57g6.3	I: 3010705-3011063; 3011248-3011428,3011489-3011648	Y54E10BL	Y54E10BL.2	col-48	putative cuticular collagen (1e-32)	Collagen triple helix repeat / Nematode cuticle collagen, N-terminal
1147	6214	1.45484	1.42923	0.365416	0.606789	0.486103	yk569g10	yk569g10.5	yk569g10.3	II: 14231854-14232159,14233661-14233714; 14226331-14226612	Y48B6A	Y48B6A.12	-	malate dehydrogenase (oxaloacetate-decarboxylating) (NADP) (EC 1.1.1.40) (0.0)	Malic oxidoreductase	malic enzyme activity / malate metabolism
1148	7473	1.58257	1.31284	0.486827	0.48424	0.485534	yk541c2	yk541c2.5	yk541c2.3	IV: 6878851-6878895,6879252-6879419,6882788-6882934; 6876786-6877085	T05A12	T05A12.2	tre-2	trehalase (1e-115)	Glycoside transferase, six-hairpin / Glycoside hydrolase, family 37	alpha,alpha-trehalase activity / trehalose metabolism
1149	7826	1.27061	1.63409	0.170073	0.800034	0.485054	yk549d11	yk549d11.5	yk549d11.3	III: 3700734-3700862,3700913-3701166; 3699788-3700005,3700056-3700136	C14B1	C14B1.1	pdi-1	disulfide isomerase (1e-125)	Thioredoxin domain 2 / Endoplasmic reticulum targeting sequence / Thioredoxin type domain / Protein disulphide isomerase / Disulphide isomerase	electron transporter activity / mitochondrion / endoplasmic reticulum / electron transport / isomerase activity
1150	259	2.03471	1.02003	0.849379	0.120163	0.484771	yk443b1	yk443b1.5	yk443b1.3	IV: 9315661-9315736,9315784-9315884,9315951-9316132; 9314874-9315168	F49C12	F49C12.9	-		UBA-like / Ubiquitin-associated domain
1151	8865	1.4342	1.44581	0.3448	0.623426	0.484113	yk600h10	yk600h10.5	yk600h10.3	V: 3704847-3704954,3705022-3705130,3705192-3705334; 3705039-3705130,3705192-3705397	T27C4,W08A12	T27C4.4	egr-1	metastasis-associated protein MTA1 (9e-56)	Bromo adjacent region / Myb DNA-binding domain / ELM2 domain / Zn-finger, GATA type	DNA binding / transcription factor activity / nucleus / regulation of transcription, DNA-dependent / gametogenesis / locomotory behavior / oviposition / positive regulation of growth rate / negative regulation of vulval development (sensu Nematoda) / regulation of protein activity, epigenetic / hermaphrodite genital morphogenesis
1152	3727	1.49433	1.38753	0.404049	0.564064	0.484056	yk378e12	yk378e12.5	yk378e12.3	X: 17385658-17385997,17386182-17386200; 17383108-17383406	F10D7	F10D7.5	-			reproduction / physiological processes / embryonic development (sensu Animalia)
1153	7340	1.18438	1.74999	0.0686889	0.898895	0.483792	yk297a3	yk297a3.5	yk297a3.3	III: 3443138-3443222,3443671-3443832,3443881-3443979; 3439066-3439365	K01A11	K01A11.4	spe-41	transient receptor potential ion channel B (3e-33)	Ion transport protein / Cation (not K+) channel, TM region / Ribosomal protein L11 / Ankyrin	structural constituent of ribosome / ion channel activity / cation channel activity / intracellular / ribosome / protein biosynthesis / ion transport / cation transport / membrane
1154	1649	1.94524	1.06508	0.784501	0.182516	0.483508	yk111d6	yk111d6.5	yk111d6.3	IV: 4314959-4315273,4316141-4316184; 4317135-4317230	F15E6	F15E6.1	-	Hypothetical protein Y51H4A.12 [C.elegans] (0.0)	Nuclear protein SET / Zn-finger-like, PHD finger	DNA binding / regulation of transcription, DNA-dependent
1155	3062	1.80637	1.14671	0.677646	0.289049	0.483348	yk348c9	yk348c9.5	yk348c9.3	IV: 14108353-14108729; 14107720-14107848	F52B11	F52B11.7	-	putative Na-K-Cl symporter (3e-29)
1156	6171	1.35616	1.52716	0.264084	0.702398	0.483241	yk538b4	yk538b4.5	yk538b4.3	II: 4324375-4324587,4325327-4325472; 4325676-4325974	H20J04	H20J04.8	-	U2 small nuclear ribonucleoprotein A' (U2 snRNP-A') (2e-51)	Leucine-rich-associated / Leucine-rich repeat, SDS22+-like / Leucine-rich repeat
1157	3689	1.58222	1.30841	0.486501	0.479366	0.482933	yk279d8	yk279d8.5	yk279d8.3	I: 6474928-6474987,6475040-6475096,6475146-6475220,6475266-6475369,6475443-6475486; 6475070-6475096,6475146-6475220,6475266-6475369,6475421-6475515	K06A5	K06A5.3	-		PapD-like / Major sperm protein (MSP) domain	structural molecule activity
1158	1416	1.17011	1.76819	0.0511974	0.913819	0.482508	yk260a11	yk260a11.5	yk260a11.3	X: 11483412-11483623,11483671-11483690; 11485421-11485720	T25C12	T25C12.1	lin-14	protein lin-14 [C.elegans] (0.0) / embryonic nuclear protein lin-14 form A [C.elegans] (0.0)		gametogenesis / physiological processes / locomotory behavior / oviposition / positive regulation of body size / hermaphrodite genital morphogenesis
1159	3674	2.16122	0.956491	0.936399	0.0273718	0.481885	yk314c6	yk314c6.5	yk314c6.3	I: 6573500-6573753,6573800-6573914; 6572874-6573173	F57B10	F57B10.12	mei-2	hypothetical protein F47G4.4 [C.elegans] (7e-36)		meiotic spindle assembly / condensed nuclear chromosome / spindle pole / protein binding / microtubule depolymerization / meiosis / embryonic development / embryonic development (sensu Animalia)
1160	7148	1.61024	1.28329	0.511831	0.451396	0.481613	yk544g3	yk544g3.5	yk544g3.3	I: 773878-773988,774969-775065,775111-775262; 775409-775573,776165-776298	T06A4	T06A4.1	-	Carboxypeptidase A2 precursor (EC 3.4.17.15) (5e-71)	Carboxypeptidase activation peptide; Proteinase inhibitor, carboxypeptidase propeptide / Metridin-like ShK toxin / Peptidase M14, carboxypeptidase A; Zinc carboxypeptidase A metalloprotease (M14) / Proteinase inhibitor, propeptide	carboxypeptidase activity / carboxypeptidase A activity / proteolysis and peptidolysis
1161	10080	1.31105	1.5758	0.215278	0.747631	0.481454	yk511h9	yk511h9.5	yk511h9.3	V: 9178397-9178508,9178564-9178746,9178802-9178866; 9180166-9180272,9180319-9180508	C24B5	C24B5.2	-	spastic paraplegia 4 homolog (4e-84)	AAA ATPase, central region / AAA ATPase	nucleotide binding / ATP binding
1162	10242	1.1907	1.73375	0.0763694	0.885445	0.480907	yk660a2	yk660a2.5	yk660a2.3	X: 6004586-6004677,6004725-6004898,6005080-6005170; 6006524-6006549,6006591-6006675,6006721-6006799,6006849-6006958	F22F4	F22F4.1	-	hypothetical protein C09B8.2 [C.elegans] (1e-158)		oviposition
1163	2236	1.7284	1.19418	0.613991	0.34757	0.48078	yk496f1	yk496f1.5	yk496f1.3	II: 5088310-5088669; 5083905-5084203	C04G6	C04G6.3	pld-1	phospholipase D (1e-113)	Phospholipase D/Transphosphatidylase / Phox-like / Pleckstrin-like	catalytic activity / intracellular signaling cascade / metabolism
1164	5331	1.47336	1.4007	0.383668	0.577694	0.480681	yk391h10	yk391h10.5	-	III: 5905508-5905550,5905601-5905854,5905981-5906043	C28H8	C28H8.9	-	protein C28H8.10 [C.elegans] (1e-103) / Zinc-finger protein ubi-d4 1 (Requiem) (xReq) (Apoptosis response zinc finger protein) (3e-51)	Zn-finger, C2H2 type / Zn-finger-like, PHD finger	DNA binding / regulation of transcription, DNA-dependent
1165	6494	1.37705	1.4982	0.286131	0.67478	0.480456	yk529a9	yk529a9.5	yk529a9.3	I: 11919398-11919470,11919517-11919802; 11919732-11920031	R09B3	R09B3.4	ubc-12	NEDD8-conjugating enzyme NCE2 (2e-32)	Ubiquitin-conjugating enzymes	morphogenesis of an epithelium / ubiquitin conjugating enzyme activity / protein modification / ubiquitin cycle / gametogenesis / physiological processes / locomotory behavior / determination of adult life span / embryonic development (sensu Animalia) / positive regulation of growth rate / hermaphrodite genital morphogenesis
1166	7257	1.36827	1.50773	0.276909	0.68393	0.480419	yk606d3	yk606d3.5	yk606d3.3	III: 8426270-8426307,8426529-8426572,8426746-8427022; 8428125-8428424	ZK1236	ZK1236.2	cec-1	Protein cec-1 [C.elegans] (3e-33)	Chromo; Chromo domain	chromatin / chromatin binding / nucleus / chromatin assembly/disassembly
1167	4285	2.43916	0.844987	1.11094	-0.15145	0.479743	yk207c8	yk207c8.5	yk207c8.3	II: 8607925-8607979,8608270-8608506,8608556-8608639; 8608373-8608506,8608556-8608720	F28C6	F28C6.10	-
1168	4505	1.77646	1.1602	0.653557	0.305919	0.479738	yk488a2	yk488a2.5	yk488a2.3	I: 10170475-10170534,10170581-10170679,10170726-10170923; 10171217-10171516	C25A1	C25A1.1	-	putative protein hc28.3 (4e-25)
1169	5990	1.47283	1.39901	0.383141	0.575957	0.479549	yk522e9	yk522e9.5	-	III: 5314473-5314652	F52C9	F52C9.8	pqe-1	transcription elongation factor B polypeptide 3 binding protein 1 (5e-38) / PolyQ enhancer protein 1 [C.elegans] (0.0)	Exonuclease	exonuclease activity / intracellular
1170	4158	1.40977	1.46103	0.320017	0.638538	0.479277	yk438a5	yk438a5.5	yk438a5.3	I: 4212757-4212798,4212852-4212956,4213007-4213208,4213521-4213546; 4213891-4213979,4214029-4214239	C18E3	C18E3.1	-
1171	1261	1.74191	1.18196	0.625228	0.332727	0.478977	yk508f7	yk508f7.5	yk508f7.3	I: 9523401-9523626,9523674-9523775,9523827-9523870; 9523130-9523295,9523345-9523478	C41G7	C41G7.3	-		KH; KH domain / TspO and MBR related proteins; TspO/MBR-related protein / Ankyrin	nucleic acid binding / chromosome segregation / integral to membrane
1172	5700	1.37396	1.49721	0.282898	0.673823	0.478361	yk73e1	yk73e1.5	yk73e1.3	II: 3482500-3482522,3482576-3482858,3482940-3482992; 3484480-3484706,3486605-3486667	Y49F6B	Y49F6B.4	smu-2	IK cytokine, down-regulator of HLA II (2e-35)
1173	6016	1.5071	1.36474	0.416329	0.540175	0.478252	yk600h5	yk600h5.5	yk600h5.3	II: 11977721-11978080; 11977742-11977893	Y17G7B	Y17G7B.20	-			gametogenesis / physiological processes / positive regulation of growth rate / positive regulation of body size
1174	5304	1.38051	1.48983	0.289757	0.666697	0.478227	yk597e1	yk597e1.5	yk597e1.3	IV: 15527392-15527658,15528334-15528402,15528447-15528466; 15524127-15524281,15524354-15524498	Y73F8A	Y73F8A.34	-	Ariadne protein (ARI) (1e-123)	Zn-finger, cysteine-rich C6HC
1175	2592	1.7502	1.1738	0.632072	0.322736	0.477404	yk486g9	yk486g9.5	yk486g9.3	IV: 124759-124929,125644-125773,125858-125917; 121848-122084,122404-122466	F29C4	F29C4.7	-	OTT-MAL (1e-22)	RNA-binding region RNP-1 (RNA recognition motif) / SPOC	nucleic acid binding
1176	1522	2.18042	0.941775	0.949161	0.00500229	0.477082	yk416b10	yk416b10.5	yk416b10.3	II: 12789563-12789765,12790752-12790908; 12788208-12788447	Y46G5A	Y46G5A.17	-	carnitine palmitoyltransferase I (0.0)	Acyltransferase ChoActase/COT/CPT	acyltransferase activity
1177	609	1.26393	1.62355	0.162476	0.790701	0.476588	yk483c2	yk483c2.5	yk483c2.3	III: 10868122-10868348,10868395-10868524; 10866845-10867144	C44B9,Y39A1C	Y39A1C.3	cey-4	Y box-binding protein 2 (2e-22)	Nucleic acid-binding OB-fold / Cold-shock DNA-binding domain	DNA binding / regulation of transcription, DNA-dependent
1178	8252	1.43608	1.42749	0.346686	0.605025	0.475856	yk625d12	yk625d12.5	yk625d12.3	X: 7565278-7565428,7565471-7565589,7565652-7565747,7565790-7565801; 7567671-7567737,7567790-7568022	F08C6	F08C6.3	-	suppressor of action mutation 2-like protein (1e-109)	Vps52/Sac2
1179	762	1.75127	1.1704	0.632956	0.318548	0.475752	yk308d9	yk308d9.5	yk308d9.3	X: 6742387-6742591,6742641-6742795; 6743487-6743787	R03E9	R03E9.1	mdl-1		Basic helix-loop-helix dimerization domain bHLH	embryonic development (sensu Animalia)
1180	7877	1.39427	1.46989	0.304066	0.647259	0.475663	yk599h11	yk599h11.5	yk599h11.3	X: 14969345-14969376,14969734-14969859,14969914-14970033,14970096-14970177; 14968951-14969198	F20D1	F20D1.1	-	Mus musculus 0 day neonate thymus cDNA, RIKEN full-length enriched library, clone:A430023D18 product:unknown EST, full insert sequence (6e-17)
1181	2804	1.67374	1.22442	0.567628	0.383645	0.475637	yk396b5	yk396b5.5	yk396b5.3	II: 5339514-5339889; 5340422-5340719	F08B1,F09E5	F08B1.1	vhp-1	Dual specificity protein phosphatase 8 (EC 3.1.3.48) (EC 3.1.3.16) (Dual specificity protein phosphatase hVH-5) (1e-59)	MAP kinase phosphatase / Dual specificity protein phosphatase / Rhodanese-like / Tyrosine specific protein phosphatase and dual specificity protein phosphatase	morphogenesis of an epithelium / protein phosphatase activity / protein amino acid dephosphorylation / physiological processes / protein tyrosine/serine/threonine phosphatase activity / positive regulation of locomotion
1182	6805	1.47981	1.38461	0.389969	0.561028	0.475499	yk518c6	-	yk518c6.3	V: 7816926-7817105	ZK742	ZK742.1	imb-4	Xpo1 protein (0.0)	Importin-beta, N-terminal / ARM repeat fold	protein-nucleus import, docking / larval development (sensu Nematoda) / nucleus / nuclear pore / cytoplasm / physiological processes / locomotory behavior / protein transporter activity / embryonic development (sensu Animalia) / growth / positive regulation of growth rate / post-embryonic body morphogenesis
1183	6203	1.33022	1.54005	0.236222	0.714525	0.475373	yk552b2	yk552b2.5	yk552b2.3	III: 9745940-9746052,9746171-9746323,9746368-9746474; 9745824-9745865,9745915-9746052,9746171-9746289	T05G5	T05G5.10	iff-1	eukaryotic translation initiation factor 5A (1e-47)	KOW / Translation protein SH3-like / Eukaryotic initiation factor 5A hypusine (eIF-5A)	reproduction / translation initiation factor activity / cytosol / translational initiation / gametogenesis / embryonic development (sensu Animalia) / translation regulator activity
1184	3676	1.73237	1.18242	0.617301	0.333295	0.475298	yk313g8	yk313g8.5	yk313g8.3	X: 3788023-3788069,3788149-3788470; 3788161-3788451	F47B7	F47B7.1	-		Protein of unknown function UPF0057	molecular_function unknown / integral to membrane
1185	5982	1.49611	1.36865	0.40577	0.544306	0.475038	yk375e2	yk375e2.5	-	X: 12848597-12848836	T14G8	T14G8.1	chd-3	chromodomain helicase DNA binding protein 4 (0.0)	Zn-finger, RING / Chromo; Chromo domain / ATP-dependent helicase, DEAH-box / DEAD/DEAH box helicase / Zn-finger-like, PHD finger / Helicase, C-terminal / SNF2 related domain	histone deacetylase complex / chromatin / cell fate determination / nucleic acid binding / DNA binding / DNA helicase activity / chromatin binding / helicase activity / ATP binding / nucleus / chromatin assembly/disassembly / chromatin modeling / regulation of transcription, DNA-dependent / ATP dependent helicase activity / transcription regulator activity / negative regulation of vulval developm…
1186	750	1.7996	1.13776	0.67223	0.277748	0.474989	yk276d6	yk276d6.5	yk276d6.3	V: 16610601-16610960; 16610745-16611044	Y32B12C
1187	1242	2.06087	0.992925	0.867807	0.0813055	0.474557	yk450g5	yk450g5.5	yk450g5.3	I: 9002768-9002920,9002930-9002972; 9006140-9006202,9006250-9006347,9006445-9006583	F32H2	F32H2.9	tba-6	tubulin alpha-3 chain (0.0)	Tubulin/FtsZ, C-terminal / Tubulin; Tubulin family / Tubulin/FtsZ, GTPase	structural molecule activity / microtubule / microtubule-based movement
1188	7968	1.24318	1.6455	0.138591	0.810074	0.474332	yk29d10	yk29d10.5	yk29d10.3	X: 9241845-9242204; 9235067-9235255,9235875-9235991,9236040-9236098	F18G5	F18G5.4	-	neuronal nicotinic acetylcholine Apisa7-2 subunit (2e-74)	Neurotransmitter-gated ion-channel ligand binding domain / Neurotransmitter-gated ion-channel transmembrane region / Neurotransmitter-gated ion-channel	nicotinic acetylcholine-activated cation-selective channel activity / ion channel activity / extracellular ligand-gated ion channel activity / transport / ion transport / membrane / neurotransmitter receptor activity
1189	3395	1.84637	1.10684	0.709246	0.237998	0.473622	yk341e8	yk341e8.5	yk341e8.3	IV: 10985959-10986314,10986403-10986418; 10987030-10987329	Y43E12A	Y43E12A.1	cyb-2.1	cyclin B (4e-38)	Cyclin, N-terminal / Cyclin / Cyclin, C-terminal	regulation of cell cycle / larval development (sensu Nematoda) / nucleus / gametogenesis / locomotory behavior / embryonic development (sensu Animalia) / growth / negative regulation of body size
1190	2541	1.79281	1.13957	0.666773	0.280041	0.473407	yk456h3	yk456h3.5	yk456h3.3	III: 10754848-10755022,10755296-10755330; 10753491-10753642,10754342-10754489	K01G5	K01G5.2	hpl-2	heterochromatin protein 1 gamma (2e-19)	Chromo; Chromo domain / Chromo shadow / Endoplasmic reticulum targeting sequence	chromatin / chromatin binding / nucleus / chromatin assembly/disassembly
1191	10078	1.32746	1.53885	0.233217	0.713396	0.473307	yk512b4	yk512b4.5	yk512b4.3	IV: 13095734-13095918,13095963-13096148; 13096553-13096674,13096736-13096913	C39E9	C39E9.13	rfc-3	Activator 1 38 kDa subunit (Replication factor C 38 kDa subunit) (A1 38 kDa subunit) (RF-C 38 kDa subunit) (RFC38) (Replication factor C subunit 3) (1e-101)	Replication factor C conserved domain / DNA polymerase III clamp loader subunit, C-terminal / AAA ATPase	DNA binding / DNA replication factor C complex / DNA replication / gametogenesis / locomotory behavior / embryonic development (sensu Animalia) / positive regulation of growth rate / hermaphrodite genital morphogenesis
1192	3246	0.950228	2.14898	-0.2491	1.1952	0.473052	yk66e9	yk66e9.5	yk66e9.3	IV: 3439682-3439723,3439782-3440090; 3440058-3440098,3440149-3440440	W05E7	W05E7.1	grd-3	Groundhog (hedgehog-like family) protein 3 [C.elegans] (2e-87)	Protein of unknown function DUF398	receptor binding / extracellular / cell communication / response to pathogen
1193	8133	1.51512	1.34714	0.42399	0.521453	0.472721	yk534b9	yk534b9.5	yk534b9.3	X: 10197691-10197748,10197844-10197924,10197971-10198078,10198123-10198234; 10199889-10199913,10199965-10200239	F44A6	F44A6.1	-	calcium binding EF-hand protein precursor (9e-62)	Calcium-binding EF-hand	calcium ion binding / regulation of protein activity, epigenetic
1194	4552	0.970774	2.10253	-0.218239	1.16367	0.472717	yk59c1	yk59c1.5	yk59c1.3	V: 13444573-13444671,13445226-13445459; 13445660-13445993	Y2H9A	Y2H9A.3	col-162	hypothetical protein C50B6.4 [C.elegans] (2e-53)	Collagen triple helix repeat / Nematode cuticle collagen, N-terminal
1195	8206	1.25457	1.62653	0.151741	0.793343	0.472542	yk588c4	yk588c4.5	yk588c4.3	II: 3717264-3717335,3718086-3718371; 3719332-3719348,3719405-3719686	C46E10	C46E10.4	-	protein C46E10.5 [C.elegans] (4e-39)
1196	3749	1.52369	1.33919	0.432122	0.512911	0.472517	yk404d8	yk404d8.5	yk404d8.3	I: 14776625-14776982; 14768746-14769044	F39B2	F39B2.8	-	G protein coupled receptor 158 (2e-30)	G-protein coupled receptor family 3, metabotropic glutamate receptor-like; G-protein coupled receptors family 3 (Metabotropic glutamate receptor-like)	metabotropic glutamate, GABA-B-like receptor activity / membrane
1197	9882	1.70036	1.19997	0.590394	0.354542	0.472468	yk243c10	yk243c10.5	-	X: 17602915-17603272	C16H3	C16H3.3	-	hypothetical protein C16H3.4 [C.elegans] (1e-46)
1198	3183	2.54138	0.802793	1.17017	-0.225352	0.472407	yk450b3	yk450b3.5	yk450b3.3	II: 11023495-11023730,11025748-11025850,11025908-11025944; 11026816-11026869,11026921-11027166	F33A8	F33A8.1	let-858	Ac2-155 (1e-143)	Initiation factor eIF-4 gamma, MA3 / ARM repeat fold / Initiation factor eIF-4 gamma, middle	RNA binding / protein biosynthesis / embryonic development (sensu Animalia)
1199	8213	1.27706	1.59744	0.177383	0.767314	0.472349	yk612h4	yk612h4.5	yk612h4.3	I: 7509391-7509748; 7511202-7511501	C26C6	C26C6.1	-	polybromodomain protein (0.0)	Bromo adjacent region / Zn-finger, C2H2 type / Bromodomain / HMG1/2 (high mobility group) box / High mobility group box	larval development (sensu Nematoda) / DNA binding / regulation of transcription, DNA-dependent / physiological processes / locomotory behavior / growth / positive regulation of growth rate / regulation of protein activity, epigenetic / hermaphrodite genital morphogenesis
1200	2079	1.39836	1.45792	0.308293	0.635457	0.471875	yk298f10	yk298f10.5	yk298f10.3	III: 6455014-6455246; 6456320-6456510,6457060-6457168	T26A5	T26A5.5	-	Fbxl10 protein (4e-76)	Transcription factor jumonji, jmjC
1201	6955	1.41244	1.44277	0.322741	0.620386	0.471563	yk663g8	yk663g8.5	yk663g8.3	X: 16446134-16446254,16447798-16448022; 16450396-16450461,16450665-16450898	F38E9	F38E9.5	-	PTK9 protein tyrosine kinase 9 (3e-49)	Actin-binding, cofilin/tropomyosin type	actin binding / intracellular
1202	7945	1.28368	1.58646	0.18484	0.757355	0.471098	yk54b9	yk54b9.5	yk54b9.3	X: 11973425-11973513,11974089-11974184,11974283-11974426,11974509-11974539; 11970139-11970453,11970520-11970533	C49F5	C49F5.2	-	SET-domain-containing protein (1e-14)	Nuclear protein SET
1203	6996	1.83629	1.10887	0.701346	0.240643	0.470995	yk654d8	yk654d8.5	yk654d8.3	III: 12122634-12123013; 12122625-12122924	Y75B8A
1204	2666	2.18834	0.929753	0.954392	-0.0135317	0.47043	yk228f4	yk228f4.5	yk228f4.3	III: 8405807-8405853,8405916-8406017,8406283-8406361,8406409-8406483,8406533-8406589; 8408777-8409068,8409093-8409101	ZK353	ZK353.1	-	cyclin fold protein 1 variant b (1e-95)	Cyclin, N-terminal / Cyclin
1205	7582	1.38089	1.47296	0.29015	0.650271	0.47021	yk603h8	yk603h8.5	yk603h8.3	I: 1340694-1340768,1340825-1340925,1340976-1341175; 1340840-1340925,1340976-1341189	K12C11	K12C11.2	smo-1	SUMO-1 protein (3e-25)	Ubiquitin	gastrulation (sensu Protostomia) / gametogenesis / embryonic development (sensu Animalia) / embryonic morphogenesis / positive regulation of growth rate / positive regulation of body size / hermaphrodite genital morphogenesis
1206	2047	1.68435	1.20588	0.576748	0.361638	0.469193	yk215f11	yk215f11.5	yk215f11.3	III: 7184419-7184475,7184527-7184597,7184695-7184806; 7186501-7186670,7187589-7187718	F37C12	F37C12.1	-	F20D23.18 protein (1e-41)	Protein of unknown function DUF572 / Cytochrome c heme-binding site	electron transporter activity / electron transport / embryonic development (sensu Animalia)
1207	8428	1.36725	1.48451	0.275831	0.661537	0.468684	yk530d7	yk530d7.5	yk530d7.3	I: 7232840-7232848,7232851-7232952,7233260-7233432,7233439-7233494; 7235463-7235762	C01H6	C01H6.7	-	bromodomain protein CELTIX1 (2e-41)	Bromodomain
1208	3571	1.26025	1.61055	0.158265	0.779104	0.468684	yk89e12	-	yk89e12.3	X: 14490703-14490746,14490776-14490870,14490886-14490900	M163	M163.3	his-24	Histone H1-delta (1e-12)	Histone H5 / Histone H1/H5 / Winged helix DNA-binding / Linker histone, N-terminal	nucleosome / DNA binding / nucleus / nucleosome assembly
1209	9531	1.36673	1.48449	0.275277	0.661516	0.468396	yk604d10	yk604d10.5	yk604d10.3	I: 109564-109782,109834-109955,110004-110022; 108752-109051	F53G12	F53G12.1	rab-11.1	rab11-2 (8e-94)	Ras GTPase superfamily / Small GTP-binding protein domain / Sigma-54 factor interaction domain / Ras small GTPase, Rab type	reproduction / two-component signal transduction system (phosphorelay) / cytokinesis / DNA binding / small monomeric GTPase activity / RAB small monomeric GTPase activity / RAS small monomeric GTPase activity / Rho small monomeric GTPase activity / GTP binding / regulation of transcription, DNA-dependent / intracellular protein transport / endocytosis / small GTPase mediated signal transduction /…
1210	9115	1.20577	1.68211	0.0945133	0.841821	0.468167	yk542g5	yk542g5.5	yk542g5.3	I: 2063620-2063767,2063824-2064017; 2061736-2061883,2061938-2062064,2062795-2062819	Y37E3	Y37E3.1	-	TTC5 protein (1e-28)	TPR repeat / TPR-like
1211	1893	2.09561	0.967592	0.891927	0.0440197	0.467974	yk456h6	yk456h6.5	yk456h6.3	X: 3025563-3025699,3025849-3026046; 3026451-3026632,3026684-3026801	M02F4	M02F4.8	aqp-7	aquaporin-1 (8e-78)	Short-chain dehydrogenase/reductase SDR / Major intrinsic protein; MIP family	transporter activity / transport / metabolism / membrane / oxidoreductase activity
1212	10185	1.35364	1.49738	0.2614	0.673987	0.467693	yk604h11	yk604h11.5	yk604h11.3	X: 16146307-16146543,16146783-16146905; 16141311-16141437,16141968-16142140	F09C8	F09C8.2	-
1213	8754	1.11557	1.8154	-0.0176653	0.951838	0.467086	yk535b9	yk535b9.5	yk535b9.3	IV: 9395713-9395830,9395886-9395997,9396043-9396173; 9395026-9395288	F56D5	F56D5.1	col-121	collagen (9e-46)	Collagen triple helix repeat / Nematode cuticle collagen, N-terminal
1214	197	2.1446	0.944313	0.925264	0.00888522	0.467075	yk368d6	yk368d6.5	yk368d6.3	I: 2692112-2692469; 2692099-2692397	F32B5	F32B5.4	-
1215	3250	0.976435	2.07259	-0.20985	1.14298	0.466566	yk71a3	yk71a3.5	yk71a3.3	IV: 1772147-1772326,1773222-1773399; 1773559-1773578,1773625-1773758,1774528-1774698	Y41D4A	Y41D4A.1	-	hypothetical protein C43F9.5 [C.elegans] (5e-56)	Whey acidic protein, core region
1216	1222	1.69972	1.18942	0.589849	0.341801	0.465825	yk423e7	yk423e7.5	yk423e7.3	V: 14687353-14687394,14687629-14687728,14687782-14687911,14687958-14688044; 14686389-14686687	C47E8	C47E8.4	-	XAP-5 protein (3e-71)	XAP5 protein	embryonic development (sensu Animalia)
1217	5926	1.89978	1.06382	0.750388	0.180797	0.465593	yk599d6	yk599d6.5	yk599d6.3	III: 4200711-4201020,4201584-4201633; 4201878-4202176	R74	R74.5	-	putative RNA-binding protein fxh (5e-27)	RNA-binding region RNP-1 (RNA recognition motif)	nucleic acid binding / regulation of protein activity, epigenetic
1218	1885	1.73785	1.162	0.621854	0.308155	0.465005	yk432d11	yk432d11.5	yk432d11.3	V: 20836914-20837096,20838290-20838401,20838452-20838525; 20839261-20839559	T03D8,F31D4	F31D4.1	-	Exosome complex exonuclease RRP42 (EC 3.1.13.-) (Ribosomal RNA processing protein 42) (p8) (2e-33)	3' exoribonuclease	3'-5' exoribonuclease activity / larval development (sensu Nematoda) / RNA binding / RNA processing / embryonic development (sensu Animalia) / growth / positive regulation of growth rate
1219	4571	1.65791	1.2178	0.553922	0.375825	0.464874	yk39g10	yk39g10.5	yk39g10.3	II: 5472455-5472757,5472806-5472862; 5473330-5473744	F56D1	F56D1.4	clr-1	Protein-tyrosine phosphatase DPTP precursor (EC 3.1.3.48) (Protein- tyrosine-phosphate phosphohydrolase) (1e-103)	Immunoglobulin-like / Immunoglobulin subtype / Fibronectin, type III-like fold / Protein tyrosine phosphatase, catalytic region / Fibronectin, type III / Tyrosine specific protein phosphatase and dual specificity protein phosphatase / Tyrosine specific protein phosphatase / TNFR/CD27/30/40/95 cysteine-rich region	morphogenesis of an epithelium / protein phosphatase activity / protein tyrosine phosphatase activity / receptor activity / transmembrane receptor protein tyrosine phosphatase activity / plasma membrane / protein amino acid dephosphorylation / gametogenesis / locomotory behavior / osmoregulation / oviposition / positive regulation of locomotion / post-embryonic body morphogenesis / negative regul…
1220	7656	1.5533	1.29856	0.459894	0.468461	0.464177	yk231g7	yk231g7.5	yk231g7.3	I: 3691786-3691835,3692375-3692661,3693045-3693079; 3690214-3690298,3690355-3690508,3690818-3690878	D1037	D1037.5	-	phospholipase A2, group VI (9e-37)	Patatin	catalytic activity / nutrient reservoir activity
1221	2386	2.18584	0.922548	0.952745	-0.0247552	0.463995	yk250f6	yk250f6.5	yk250f6.3	III: 10155449-10155518,10155587-10155876; 10157392-10157687	K08E5	K08E5.2	nac-3	sodium-dependent dicarboxylate transporter (2e-79) / Na+-coupled citrate transporter NaCT (2e-84)	Sodium/sulfate symporter; Sodium/sulphate symporter	transporter activity / sodium ion transport / membrane
1222	9106	1.26988	1.58721	0.169246	0.758038	0.463642	yk521a6	yk521a6.5	yk521a6.3	X: 15330914-15330979,15331516-15331714,15331761-15331855; 15333273-15333345,15333587-15333780	Y15E3A	Y15E3A.4	-	differentation-associated Na-dependent inorganic phosphate cotransporter (6e-27)	General substrate transporter / Major facilitator superfamily	transporter activity / transport / membrane
1223	3193	2.09156	0.963166	0.889137	0.0374042	0.46327	yk481a8	yk481a8.5	yk481a8.3	II: 9966475-9966567,9966616-9966722,9966770-9966889,9966944-9966979; 9962947-9963246	R53	R53.2	-	thymidylate kinase-like protein (2e-42)	Thymidylate kinase	thymidylate kinase activity / ATP binding / dTDP biosynthesis / dTTP biosynthesis
1224	7482	1.43042	1.40791	0.340998	0.585103	0.46305	yk542a4	yk542a4.5	yk542a4.3	II: 9050503-9050860; 9047642-9047735,9047781-9047986	T24B8,F37B12	T24B8.7	-	Probable ubiquitin carboxyl-terminal hydrolase FAF-X (EC 3.1.2.15) (Ubiquitin thiolesterase FAF-X) (Ubiquitin-specific processing protease FAF-X) (Deubiquitinating enzyme FAF-X) (Fat facets protein related, X-linked) (Ubiquitin-specific protease 9, X chromosome) (Ubiquitin carboxyl-terminal hydrolase FAM) (Fat facets homolog) (3e-11)	UBA-like / Ubiquitin-associated domain
1225	4018	1.63164	1.23425	0.530878	0.395184	0.463031	yk295d4	yk295d4.5	yk295d4.3	I: 3789352-3789582,3789629-3789756; 3791853-3792152	C32E8	C32E8.8	ptr-2	NPC1 protein (5e-34)	Acriflavin resistance protein / Patched family / Sterol-sensing 5TM box	reproduction / gastrulation (sensu Protostomia) / larval development (sensu Nematoda) / physiological processes / hedgehog receptor activity / embryonic development (sensu Animalia) / embryonic morphogenesis / membrane / growth / positive regulation of growth rate
1226	5940	1.01994	1.97426	-0.146956	1.07286	0.462953	yk578g7	yk578g7.5	yk578g7.3	II: 7544467-7544824; 7544837-7545102,7545153-7545186	ZK1290	ZK1290.3	rol-8	collagen (1e-36)	Collagen triple helix repeat / Nematode cuticle collagen, N-terminal
1227	8829	1.3419	1.50052	0.248829	0.677014	0.462922	yk589h9	yk589h9.5	yk589h9.3	X: 13523366-13523541,13523591-13523768; 13522248-13522546	F18H3				RNA-binding region RNP-1 (RNA recognition motif) / Polyadenylate binding protein, human types 1, 2, 3, 4 / Polyadenylate-binding protein/HECT-associated
1228	2006	1.61115	1.2487	0.512649	0.41197	0.462309	yk166a12	yk166a12.5	yk166a12.3	X: 4146431-4146533,4146735-4146893,4146911-4146992,4147092-4147126; 4147437-4147736	ZK470	ZK470.2	-	hypothetical protein ZK470.3 [C.elegans] (2e-33)
1229	4187	1.34501	1.4948	0.252169	0.671496	0.461832	yk497c4	yk497c4.5	yk497c4.3	IV: 12604493-12604601,12605021-12605114,12605167-12605296,12605343-12605387; 12601174-12601284,12601592-12601780	Y55D9A	Y55D9A.2	-	angiogenic factor VG5Q (5e-22)	SMAD/FHA / D111/G-patch domain	nucleic acid binding / intracellular
1230	2792	1.71286	1.17367	0.600961	0.322574	0.461767	yk392b11	yk392b11.5	yk392b11.3	X: 16974983-16975008,16975056-16975094,16975145-16975309,16975369-16975422,16975951-16976025; 16973205-16973367,16973416-16973552	F52G3	F52G3.5	-	hypothetical protein ZK218.3 [C.elegans] (3e-12)	Metridin-like ShK toxin / Worm-specific repeat type 1
1231	1379	1.67079	1.20287	0.565088	0.358034	0.461561	yk221g2	yk221g2.5	yk221g2.3	III: 8954334-8954510,8955840-8955971,8956020-8956068; 8952863-8952932,8952986-8953213	ZK643	ZK643.5	-
1232	6687	1.26835	1.58441	0.16751	0.755498	0.461504	yk194a9	yk194a9.5	yk194a9.3	III: 6228414-6228425,6228573-6228768,6229101-6229188,6229251-6229313; 6224438-6224633,6224681-6224783	T12A2	T12A2.15	-	GLUT4 vesicle protein (1e-92)	C2 domain / C2 calcium/lipid-binding domain, CaLB
1233	4139	1.37756	1.45831	0.28667	0.635846	0.461258	yk411b9	yk411b9.5	yk411b9.3	I: 7253070-7253093,7253145-7253480; 7253746-7253817,7253868-7254094	R06C7	R06C7.4	-	Hypothetical protein Y54G2A.36 [C.elegans] (6e-30)	EGF-like domain
1234	1216	1.90311	1.05499	0.752915	0.168773	0.460844	yk454h1	yk454h1.5	yk454h1.3	III: 8138034-8138114,8138745-8138858,8139266-8139434; 8138770-8138858,8139266-8139476	C14B9	C14B9.1	hsp-12.2	alpha-B crystallin (4e-19)	Heat shock protein Hsp20 / Alpha crystallin / HSP20-like chaperone
1235	7250	1.41349	1.42018	0.323815	0.59762	0.460718	yk595f9	yk595f9.5	yk595f9.3	IV: 12123262-12123495,12123546-12123665,12123713-12123732; 12124415-12124716	M18	M18.7	aly-3	hypothetical protein F23B2.6 [C.elegans] (4e-38)	RNA-binding region RNP-1 (RNA recognition motif)
1236	6600	1.28169	1.5662	0.182603	0.738817	0.46071	yk594g11	yk594g11.5	yk594g11.3	IV: 8687025-8687057,8687212-8687361,8687475-8687540,8687680-8687799,8687949-8687953; 8686807-8687057,8687212-8687260	F08B4	F08B4.7	-	U1 small nuclear ribonucleoprotein C (3e-23)	Zn-finger, U1-like / Zn-finger, C2H2 martin type; Zn-finger, C2H2 matrin type	nucleic acid binding / RNA binding / nucleus / gametogenesis / embryonic development (sensu Animalia) / positive regulation of growth rate
1237	3452	1.54914	1.29578	0.456025	0.465375	0.4607	yk396b3	yk396b3.5	yk396b3.3	II: 8461648-8461802,8461850-8462053; 8464063-8464362	F22B5	F22B5.7	zyg-9	ch-TOG protein (1e-52)	HEAT / ARM repeat fold	meiotic spindle assembly / spindle pole / cytoplasm / centrosome / microtubule-based process / microtubule binding / embryonic development (sensu Animalia) / oviposition / post-embryonic body morphogenesis / hermaphrodite genital morphogenesis
1238	951	1.68141	1.19371	0.574225	0.347001	0.460613	yk505h12	yk505h12.5	yk505h12.3	IV: 1275903-1276007,1276195-1276301,1276615-1276726,1276825-1276877; 1276272-1276301,1276615-1276726,1276825-1276983	C09E9	C09E9.1	-
1239	1380	1.52271	1.31803	0.431199	0.489928	0.460564	yk221b11	yk221b11.5	yk221b11.3	V: 13631066-13631424; 13632058-13632357	F53F4,H37A05	F53F4.14	-		Calcium-binding EF-hand	calcium ion binding / embryonic development (sensu Animalia)
1240	3639	1.62548	1.23422	0.525422	0.395148	0.460285	yk238c12	yk238c12.5	yk238c12.3	X: 11396297-11396656; 11394594-11394768,11394831-11394918,11395189-11395225	F08B12	F08B12.3	slo-2	sodium- and chloride-activated ATP-sensitive potassium channel (0.0)	K+ channel, pore region	potassium channel activity / potassium ion transport / calcium-activated potassium channel activity / membrane / axon
1241	6504	1.29399	1.54961	0.196378	0.723457	0.459917	yk544e9	yk544e9.5	yk544e9.3	III: 11565726-11565877,11565940-11566039,11566091-11566195; 11566305-11566344,11566390-11566458,11567574-11567763	Y66D12A	Y66D12A.10	-	Mus musculus adult male cerebellum cDNA, RIKEN full-length enriched library, clone:1500032H18 product:hypothetical protein, full insert sequence (7e-33)
1242	9419	1.27132	1.5768	0.170883	0.748548	0.459715	yk540e9	-	yk540e9.3	III: 9915164-9915211,9915256-9915400,9915523-9915629	F40F12	F40F12.7	-	CREB-binding protein (3e-32)		transcription cofactor activity / nucleus / regulation of transcription, DNA-dependent / embryonic development (sensu Animalia)
1243	4513	1.49964	1.33645	0.409167	0.509952	0.45956	yk492g11	yk492g11.5	yk492g11.3	II: 11777361-11777515,11777567-11777709,11777757-11777818; 11774629-11774928	F43G6,F44E5	F43G6.9	-			larval development (sensu Nematoda) / physiological processes / embryonic development (sensu Animalia)
1244	7636	1.70714	1.17376	0.596133	0.322689	0.459411	yk570g9	yk570g9.5	yk570g9.3	IV: 7568937-7569044,7569969-7570130,7570189-7570248,7570296-7570325; 7573386-7573685	F32E10	F32E10.3	-		C-type lectin	sugar binding
1245	3618	1.56101	1.28351	0.467034	0.451642	0.459338	yk134e7	yk134e7.5	yk134e7.3	I: 13428736-13428802,13429480-13429632,13429682-13429770,13430018-13430068; 13431082-13431151,13431155-13431405	W05H12,Y40B1B	W05H12.1	-
1246	6694	1.68347	1.18978	0.575995	0.342247	0.459121	yk293a2	yk293a2.5	yk293a2.3	II: 3434660-3434692,3434834-3434948,3436395-3436486; 3431346-3431585	C16C8	C16C8.2	-	melanoma-associated antigen MG50 (1e-107)	Haem peroxidase / Metridin-like ShK toxin / Animal haem peroxidase	peroxidase activity
1247	987	1.01187	1.97938	-0.158416	1.0766	0.459092	yk94f4	yk94f4.5	yk94f4.3	III: 10982588-10982860,10982973-10983058; 10981994-10982333	W05B2	W05B2.6	col-92	cuticle preprocollagen (8e-12)	Collagen triple helix repeat / Nematode cuticle collagen, N-terminal	morphogenesis of an epithelium / locomotory behavior / positive regulation of body size / post-embryonic body morphogenesis
1248	10055	1.38559	1.44536	0.295057	0.622975	0.459016	yk518d9	yk518d9.5	yk518d9.3	II: 3068454-3068563,3070067-3070213,3070536-3070606,3071012-3071043; 3062598-3062897	Y25C1A	Y25C1A.7	-	D05CJC protein (4e-22)	Protein of unknown function DUF649
1249	8156	1.4844	1.3488	0.394434	0.523226	0.45883	yk569d8	yk569d8.5	yk569d8.3	I: 9639465-9639585,9639631-9639776,9639825-9639915; 9639998-9640013,9640059-9640165,9640216-9640391	T05F1	T05F1.4	-
1250	3525	1.67851	1.19266	0.571736	0.345733	0.458735	yk475h2	yk475h2.5	yk475h2.3	IV: 2966188-2966369,2966420-2966572; 2964412-2964508,2965252-2965454	Y54G2A	Y54G2A.25	lad-2	neuroglian (1e-152)	Fibronectin, type III / Immunoglobulin-like / Fibronectin, type III-like fold
1251	7905	1.37847	1.45151	0.287622	0.6291	0.458361	yk608c5	yk608c5.5	yk608c5.3	II: 2429562-2429920; 2426438-2426619,2426848-2426965	F42G2	F42G2.6	-	Hypothetical protein C35E7.5b [C.elegans] (8e-24)	Homeodomain-like / Homeobox / Cytochrome b/b6, N-terminal	transcription factor activity / nucleus / electron transport / regulation of transcription, DNA-dependent / membrane / oxidoreductase activity
1252	4034	1.71564	1.16597	0.603298	0.313084	0.458191	yk327b8	yk327b8.5	yk327b8.3	X: 14969349-14969376,14969734-14969859,14969914-14970033,14970096-14970181; 14968876-14969048	F20D1	F20D1.1	-	Mus musculus 0 day neonate thymus cDNA, RIKEN full-length enriched library, clone:A430023D18 product:unknown EST, full insert sequence (6e-17)
1253	518	1.98235	1.00899	0.811762	0.104453	0.458108	yk377e6	yk377e6.5	yk377e6.3	X: 3228071-3228187,3228234-3228317,3228363-3228545; 3227627-3227823,3227871-3227973	F28B4	F28B4.3	-	hypothetical protein F40F4.6 [C.elegans] (0.0)	EGF-like domain / von Willebrand factor, type A / EGF-like domain, subtype 2 / C-type lectin / MD / Type I EGF	structural molecule activity / sugar binding
1254	4734	1.96054	1.01991	0.795807	0.119988	0.457897	yk362d11	yk362d11.5	yk362d11.3	II: 7214260-7214417,7214675-7214896; 7213982-7214281	E04F6	E04F6.10	-
1255	623	1.6545	1.20828	0.55095	0.364497	0.457724	yk509e2	yk509e2.5	yk509e2.3	X: 9114333-9114559,9114607-9114739; 9116461-9116759	C25A11	C25A11.2	-	hypothetical protein C25A11.1 [C.elegans] (1e-139)		embryonic development (sensu Animalia)
1256	4422	1.02583	1.94793	-0.138658	1.05349	0.457415	yk382g4	yk382g4.5	yk382g4.3	X: 5149983-5150200,5150256-5150413; 5148892-5149001,5149058-5149195,5149245-5149296	C31H2	C31H2.2	dpy-8		Collagen triple helix repeat / Nematode cuticle collagen, N-terminal	locomotory behavior / oviposition / cuticle biosynthesis (sensu Nematoda) / positive regulation of body size
1257	7312	1.31887	1.5137	0.223862	0.689625	0.456744	yk363f11	yk363f11.5	yk363f11.3	V: 6611476-6611653,6611769-6611839,6611884-6611993; 6609102-6609401	F44C4,ZK1055	F44C4.4	iri-1	Inositol 1,4,5-triphosphate receptor interacting protein protein 1, isoform b [C.elegans] (0.0) / Inositol 1,4,5-triphosphate receptor interacting protein protein 1, isoform c [C.elegans] (0.0) / Inositol 1,4,5-triphosphate receptor interacting protein protein 1, isoform a [C.elegans] (0.0)	HAT dimerisation	gametogenesis / positive regulation of growth rate / negative regulation of body size / hermaphrodite genital morphogenesis
1258	657	1.37493	1.45161	0.283914	0.629201	0.456557	yk73e1	yk73e1.5	yk73e1.3	II: 3482500-3482522,3482576-3482858,3482940-3482992; 3484480-3484706,3486605-3486667	Y49F6B	Y49F6B.4	smu-2	IK cytokine, down-regulator of HLA II (2e-35)
1259	1914	1.50026	1.32983	0.409767	0.502788	0.456277	yk488g8	yk488g8.5	yk488g8.3	X: 1218111-1218156,1218405-1218521,1218903-1219056,1219167-1219211; 1211831-1212055,1212338-1212413	C46H3	C46H3.2	-	cask-interacting protein 2 (5e-24)	Sterile alpha motif SAM / SH3
1260	1661	1.48336	1.3442	0.393428	0.518294	0.455861	yk159a1	yk159a1.5	yk159a1.3	V: 10571118-10571478; 10569043-10569340	T21C9	T21C9.2	vps-54	VPS54 protein (1e-75)	Blue (type 1) copper domain	electron transporter activity / copper ion binding / electron transport
1261	1142	2.30469	0.864884	1.02913	-0.117874	0.455626	yk380g1	yk380g1.5	yk380g1.3	II: 2866044-2866155,2866204-2866317,2866368-2866381; 2866045-2866050,2866053-2866155,2866204-2866317,2866368-2866398	Y110A2AL	Y110A2AL.9	-	Hypothetical protein Y110A2AL.2 [C.elegans] (1e-19)	CC domain
1262	287	1.68689	1.18161	0.578917	0.332299	0.455608	yk476c2	yk476c2.5	yk476c2.3	I: 8103813-8104169; 8106089-8106211,8106262-8106438	F18C12,C09H6	F18C12.3	-			positive regulation of growth rate
1263	8439	1.85748	1.07294	0.7179	0.193114	0.455507	yk532e1	yk532e1.5	yk532e1.3	V: 8966168-8966256,8966309-8966367,8966414-8966491,8966541-8966679; 8964561-8964648,8964705-8964916	T19A5	T19A5.4	nhr-44	estrogen receptor alpha (5e-11)	Ligand-binding domain of nuclear hormone receptor / Steroid nuclear receptor, ligand-binding / Zn-finger, C4-type steroid receptor	transcription factor activity / steroid hormone receptor activity / nucleus / regulation of transcription, DNA-dependent				+
1264	6346	1.7166	1.16079	0.604105	0.306659	0.455382	yk74b1	yk74b1.5	yk74b1.3	X: 17406760-17406999,17407047-17407123; 17402463-17402665	F11C7	F11C7.4	crb-1	crumbs protein (1e-161)	EGF-like domain / Follistatin-like, N-terminal / Calcium-binding EF-hand / Laminin G / Aminoacyl-tRNA synthetase, class I / EGF-like domain, subtype 2 / Concanavalin A-like lectin/glucanase / Aspartic acid and asparagine hydroxylation site / EGF-like calcium-binding	tRNA ligase activity / calcium ion binding / ATP binding / amino acid activation
1265	6259	2.06806	0.963488	0.872835	0.0378864	0.455361	yk588g9	yk588g9.5	yk588g9.3	II: 14641001-14641091,14641781-14641887,14641936-14642048,14642093-14642140; 14640043-14640341	C38C6	C38C6.2	atg-2	Neutral and basic amino acid transport protein rBAT (B(0,+)-type amino acid transport protein) (NAA-TR) (D2) (6e-49)	Alpha amylase, catalytic domain	alpha-amylase activity / carbohydrate metabolism
1266	1117	1.71825	1.15946	0.605495	0.304997	0.455246	yk349a2	yk349a2.5	yk349a2.3	X: 15180317-15180607,15180711-15180775; 15177968-15178266	T10B10	T10B10.3	-		RUN domain / Pleckstrin-like
[truncated: 7,082 more rows]
