# Supplementary material for: Identification of ciliated sensory neuron-expressed genes in Caenorhabditis elegans using targeted pull-down of poly(A) tails
Source: Genome Biol. 2005 Jan 31;6(2):R17. doi: 10.1186/gb-2005-6-2-r17 (PMC551537; doi:10.1186/gb-2005-6-2-r17)
Supplement: Additional data file 2 — Genes expressed in sensory neurons, motor neurons, muscles and the intestine, and those with X-boxes shown in Figure 3 [file gb-2005-6-2-r17-s2.xls]

## Sheet: sensory neurons
Rank	spot number	cDNA name	CDS	locus	WormBase ID	Description
38	1895	yk456f10	K08C7.4	-	Expr448	Several pairs of nuclei around the terminal bulb of the pharynx show expression. These nuclei give rise to processes that terminate at the buccal cavity (visible only with GFP), and are therefore probably amphid sensory neurons. In younger larvae only one pair of neurons show expression.
57	3135	yk425a9	Y102E9.1	odr-4	Expr1432	chemosensory neurons
79	3328	yk233e3	F38B2.1	ifa-1	Expr1495	The A1 promoter gfp reporter was expressed in cells associated with amphid sensory neurons, the pharyngeal-intestinal valve, the vulva, a few yet unidentified neurons, as well as in the rectum and some neurons of the tail. In addition, there was some mosaicism for small and as yet unidentified muscles of the pharynx. Not all A1 promoter gfp worms showed GFP expression in these cells.
157	1944	yk486h11	F38G1.1	che-2	Expr1157	Most of the GFP produced from pCHE-2::GFP3 was localized at the cilia of most ciliated sensory neurons. This could be seen most clearly in amphid sensory neurons, whose cilia are fasciculated. The processes and cell bodies showed only faint fluorescence, and the nuclei were not fluorescent. The che-2::GFP transgenics pCHE-2::GFP1 and pCHE-2::GFP2 first expressed GFP in some head neurons between t…
361	9448	yk539f11	C05D2.1	daf-4	Expr220	similar to daf-1. many head neurons incl amphid neurons
452	5923	yk599e7	F53A2.4	nud-1	Expr2419	In all adult and larval stages fluorescence was observed in the amphid and phasmid sensory neurons, as well as the neuronal processes extending to the nerve ring and preanal ganglion. Transient expression was also observed in the mid-ventral region of younger animals up to L2 stage corresponding to the location of the gonadal primordium. Weak fluorescence was also seen in intestinal and hypoderma…
660	7971	yk40a8	B0240.3	daf-11	Expr510	Expressed in a subset of amphid neurons (ASI, ASJ, ASK, AWB, and AWC cells.
675	1133	yk354b8	F53H4.1	csb-1	Expr1917	Reporter_gene Assay: GFP first appeared during the 50^100 cell stage and was detected throughout the embryonic development. GFP expression was also observed in all of the somatic cells up to the L3 larval stage. However, GFP expression was relatively stronger in pi and P lineage vulval cells at the L3 larval stage, where active cell division and dierentiation take place. At the L4 larval stage, G…
871	7322	yk13d11	F18C12.1	che-3	Expr971	The highest and most consistent expression was observed with several independent strains derived from the largest expression construct (DYNGFP1B-7). Expression was nearly exclusive to neurons which possessed ciliated sensory specializations. The extent and level of expression correlated roughly with the growth of the ciliated endings of these neurons. Since neurulation (and presumably cilia growt…
955	8914	yk94g1	F08F8.3	kap-1	Expr1272	High intensity of staining of the sensory cilia.
1404	4167	yk465b12	F29C4.1	daf-1	Expr219	many head neurons including amphid chemosensory neurons
1580	1590	yk496e12	F55C10.1	cnb-1	Expr1826	The expression pattern of the predicted calcineurin B was similar to the pattern of tax-6::gfp in pAK43. See Expr1824: pAK43 drove TAX-6 expression in many sensory neurons, as well as interneurons including AIY and AIZ, and most, if not all, muscle cells.
1898	9259	yk4d12	C02F4.2	tax-6	Expr1823	pAK13 drove TAX-6 expression mostly in sensory neurons, including the thermosensory AFD neurons, the chemosensory ASE, AWA, and AWC neurons, and the osmosensory ASH neurons.
2367	5268	yk586f12	F10C1.2	ifb-1	Expr1497	The B1 promoter-driven GFP staining was seen in cells associated with the amphid sensory neurons, the excretory cells, the vulva, and the uterus and, finally, in the rectum and some neurons of the tail. In the pharynx, staining localized to the marginal cells and the pharyngeal-intestinal valve.
2640	3702	yk310b9	B0240.3	daf-11	Expr510	Expressed in a subset of amphid neurons (ASI, ASJ, ASK, AWB, and AWC cells.
3926	8886	yk611e1	Y41G9A.1	osm-5	Expr855	GFP expression in animals transgenic for pCJ3 was first observed around the 2-fold stage of embryogenesis and continued throughout development and in the adult worm. The pattern of GFP fluorescence was consistent with expression in all ciliated sensory neurons including the amphids, phasmids, and inner and outer labials. GFP expression was also observed in the sensory rays of the male tail.
4168	339	yk94g1	F08F8.3	kap-1	Expr1272	High intensity of staining of the sensory cilia.
5461	9212	yk607c4	F46A9.6	mec-8	Expr267	head neurons(incl amphid) tail neuron
5688	764	yk270b7	D2030.10	aex-1	Expr1805	pAX3: Expression of this fusion protein was observed in intestine, some amphid neurons, and body-wall muscles. Anterior and posterior, but not central, intestinal cells had detectable GFP fluorescence. Four neurons in the amphid had observable GFP fluorescence; this was observed only at a late adult stage when using pAX3 but not when using pAX4. The exact identities of these neurons are uncertain…
7050	5393	yk501a6	F10C1.2	ifb-1	Expr1497	The B1 promoter-driven GFP staining was seen in cells associated with the amphid sensory neurons, the excretory cells, the vulva, and the uterus and, finally, in the rectum and some neurons of the tail. In the pharynx, staining localized to the marginal cells and the pharyngeal-intestinal valve.

## Sheet: motor neurons
Rank	spot number	cDNA name	CDS	locus	WormBase ID	Description
4641	1784	yk359a6	ZC416.8	unc-17,cha-1	Expr320	head: IL2 URA URB SAA SAB SIA SIB SMB SMD RMD RIM, sev more; phar: M1 M2 M5 I1f I6f, others; body: VA VB VC DA DB AS SDQ HSNf; tail: ALN PLN others [J. Duerr (personal communication to Shawn Lockery)], antibody
5264	720	yk425a9	yk183c3	cho-1	Expr961	Expression of GFP detected in the nervous system, including the nerve ring and cholinergic motor neurons of the ventral nerve cord.
5284	1987	yk115f12	C09B8.7	pak-1	Expr709	Expression first detected in embryos though to adulthood. In L1, strong staining detected in the pharynx and in 2 laterally located cells (NLS-lacZ staining). The pharyngeal cells are muscle cells which occupy most of the body of the pharynx and the lateral cells were CAN neurons based on the position of the nucleus and axon morphology. Both pharyngeal muscle and CAN neurons express reporter as e…
5292	9284	yk236b1	Y16B4A.1	unc-3	Expr326	ASI DB DA VB VA AS. L1 stage = DA and DB motor neurons, ASI amphid neuron and other head cells. L2 stage = also VA VB and AS motor neurons, all 5 classes of excitatory neurons continue to express into adult hood.
6058	7986	yk468c1	C09B8.7	pak-1	Expr709	Expression first detected in embryos though to adulthood. In L1, strong staining detected in the pharynx and in 2 laterally located cells (NLS-lacZ staining). The pharyngeal cells are muscle cells which occupy most of the body of the pharynx and the lateral cells were CAN neurons based on the position of the nucleus and axon morphology. Both pharyngeal muscle and CAN neurons express reporter as e…
6300	2574	yk492g9	F41C6.1	unc-6	Expr1590	Early Expression by Ventral Epidermoblasts: Ventral epidermoblasts P1/2-P11/12 are the first cells to express UNC-6::HA during embryogenesis. Netrin becomes detectable in the cytoplasm of these twelve cells soon after their births (circa 230 min) and before they form into regular rows. This staining gradually decreases in intensity as the cells spread ventrally, forming two symmetrical rows. At t…
7132	9081	yk523d12	Y16B4A.1	unc-3	Expr326	ASI DB DA VB VA AS. L1 stage = DA and DB motor neurons, ASI amphid neuron and other head cells. L2 stage = also VA VB and AS motor neurons, all 5 classes of excitatory neurons continue to express into adult hood.
7418	440	yk278g9	ZC416.8	cha-1	Expr217	head: IL2 URA URB SAA SAB SIA SIB SMB SMD RMD RIM, sev more; phar: M1 M2 M5 I1f I6f, others; body: VA VB VC DA DB AS SDQ HSNf; tail: ALN PLN others [jduerr(personal communication to Shawn Lockery) , antibody]
7998	9427	yk512f6	C09B8.7	pak-1	Expr709	Expression first detected in embryos though to adulthood. In L1, strong staining detected in the pharynx and in 2 laterally located cells (NLS-lacZ staining). The pharyngeal cells are muscle cells which occupy most of the body of the pharynx and the lateral cells were CAN neurons based on the position of the nucleus and axon morphology. Both pharyngeal muscle and CAN neurons express reporter as e…

## Sheet: muscles
rank	spot number	cDNA name	CDS	locus	WormBase ID	Description
106	8552	yk608c8	C44B12.2	ost-1	Expr707	Expression is first detected in unhatched larvae and was maintained throughout all larval stages and in adults. Staining was observed along the length of the nematode and was particularly strong in cells along the body wall where beta-gal also accumulates in a striated pattern in the cytoplasm. The striated pattern is identified as body wall muscle cells. In addition, sex muscle cells show staini…
188	6582	yk596g1	F02A9.3	far-2	Expr1	Body wall muscle cells and vulval muscle cells of adult hermaphrodites. Beta-galactosidase is nuclear localized
195	8183	yk589h1	Y105E8B.1	lev-11	Expr723	PTMIZ2328: this fusion gene was specifically expressed in the body wall muscles, the anal muscles, the vulva muscles and the male sex muscles except the pharyngeal muscles. pTMIIIZ3256: this fusion gene expressed only in the pharyngeal muscles.
275	2093	yk327f9	C44B12.2	ost-1	Expr707	Expression is first detected in unhatched larvae and was maintained throughout all larval stages and in adults. Staining was observed along the length of the nematode and was particularly strong in cells along the body wall where beta-gal also accumulates in a striated pattern in the cytoplasm. The striated pattern is identified as body wall muscle cells. In addition, sex muscle cells show staini…
287	742	yk274f2	F01G12.5	let-2	Expr519	Body wall muscle at embryo. Presumptive GLRDL, GLRDR, GLRL, GLRR, GLRVL, GLRVR, coelomocytes, and anal muscles show expression in addition to body muscle cells at L1, L2, L3 L4 and adult. Distal tip cells of developing gonad in L2, L3, and L4. Spermathecal cells and distal ends of gonad show expression at L4 and adult. Vulval and uterine muscles in adult.
393	5302	yk597f2	F54C1.7	pat-10	Expr1194	Staining in the body wall muscles, the vulva muscles, and the minor muscles of the anal region.
491	1952	yk54d5	ZK973.6	anc-1	Expr2220	Expressed in body wall muscles.
581	5687	yk556f1	F15G9.4	him-4	Expr879	Excepting body wall muscles and gonadal leaders, described below, no other cells were observed to express SP-GFP-hemicentin. Body wall muscles: Beginning in late embryogenesis (approx. 500 minutes), and continuing through adulthood, hemicentin is synthesized by lateral body wall muscle cells along the entire length of the animal, excepting cells six and eight near the nerve ring. Medial body wall…
790	3285	yk124f5	M03F4.2	act-4	Expr590	act-4::beta-gal fusion protein was detected from embryonic stages through adult developmental stages. In adult hermaphrodites from strain EH19 containing extrachromosomal array of pJS303, strong staining was observed in body wall muscles, vulva muscle and spermatheca(fixed animals were stained with either Xgal or with anti-beta-gal antibody). pSS22 beta-gal was detected in body wall muscle. Lambd…
884	3840	yk478e8	F40E10.3	csq-1	Expr1279	Different levels of GFP were observed in the body-wall muscle depending on the fusion constructs.
980	5664	yk628d8	C18A11.7	dim-1	Expr2452	Expressed throughout development from the 1.5-fold stage of embryogenesis and appears to be limited to bodywall muscles. Anti-GFP immunofluorescence was not observed in any of the other muscle types.
993	5303	yk597e7	C18A11.7	dim-1	Expr2452	Expressed throughout development from the 1.5-fold stage of embryogenesis and appears to be limited to bodywall muscles. Anti-GFP immunofluorescence was not observed in any of the other muscle types.
1078	6659	yk80g8	F01G12.5	let-2	Expr519	Body wall muscle at embryo. Presumptive GLRDL, GLRDR, GLRL, GLRR, GLRVL, GLRVR, coelomocytes, and anal muscles show expression in addition to body muscle cells at L1, L2, L3 L4 and adult. Distal tip cells of developing gonad in L2, L3, and L4. Spermathecal cells and distal ends of gonad show expression at L4 and adult. Vulval and uterine muscles in adult.
1347	3304	yk177a1	T18D3.4	myo-2	Expr1537	Strong activity in pharynx muscle.
1530	8163	yk570c7	F55A8.2	egl-4	Expr2383	GFP was expressed in body wall muscles.
1840	9416	yk540g7	R12E2.7	-	Expr2026	Expression is seen from 3-fold embryo stage, through all larval stages and through to adulthood. Punctate cytoplasmic and nuclear expression is quite extensive and is seen throughout the worm in bodywall muscle and hypodermis. More specifically the vulC cells of the vulva frequently show strong expression, as do cells of the defecation muscle system.
1910	3415	yk337c4	F01G12.5	let-2	Expr519	Body wall muscle at embryo. Presumptive GLRDL, GLRDR, GLRL, GLRR, GLRVL, GLRVR, coelomocytes, and anal muscles show expression in addition to body muscle cells at L1, L2, L3 L4 and adult. Distal tip cells of developing gonad in L2, L3, and L4. Spermathecal cells and distal ends of gonad show expression at L4 and adult. Vulval and uterine muscles in adult.
2451	8574	yk336c8	F18G5.3	gpa-12	Expr2374	Expressed throughout development in pharyngeal muscle cells that control pumping of the pharynx and in hypodermal cells.
2523	2464	yk357a11	F15G9.4	him-4	Expr879	Excepting body wall muscles and gonadal leaders, described below, no other cells were observed to express SP-GFP-hemicentin. Body wall muscles: Beginning in late embryogenesis (approx. 500 minutes), and continuing through adulthood, hemicentin is synthesized by lateral body wall muscle cells along the entire length of the animal, excepting cells six and eight near the nerve ring. Medial body wall…
2671	1648	yk111f9	F49B2.5	src-2	Expr2314	Expressed in pharyngeal muscles, the vulva and some cells around anus.
2725	4787	yk411b8	C24A3.6	twk-18	Expr2447	Expressed in body-wall muscle.
3021	6652	yk25c5	F07C3.4	-	Expr172	Expression is seen in all bodywall and vulval muscle cells from early larval to adult stage. In the bodywall muscle expression is localised to discrete subcellular organelles that are distributed throughout the cell, but are not associated with the thick filaments.
3036	796	yk340d11	Y71G12B.14	lsm-6	Expr2638	GFP is seen throughout the body wall and sex muscle cells. Confocal microscopy of dissected gonad arms shows GFP expression in the DTC and in the gonad sheath cells.
3085	1251	yk481d9	F46B6.3	smg-4	Expr1337	Pers Comm. from Rachel Aronoff 11-29-01: clear expression in adult muscle and in embryonic cells of many lineages, including myocytes.
3515	2035	yk264e5	T21C12.1	unc-49	Expr1283	Fluorescence was detected mainly on head muscles and body wall muscles on both the dorsal and ventral sides. Strong spincter muscle GFP was observed in unc-49B::gfp but not unc-49C::gfp animals. Both constructs produce variable, weak fluorescence in head ganglia.
3644	6678	yk12b8	F41C3.2	-	Expr96	The expression pattern appears to have two components, both in muscle cells, and for both the b-galactosidase appears in discrete sub-cellular foci.The first component begins in late embryogenesis and continues through early larval stages. Four longitudinal bands of b-galactosidase staining are observed running from just behind the pharynx to the posterior of the worms. This may correspond to to …
3688	4496	yk459a3	C52E4.2	mif-2	Expr1733	The cellular expression pattern of the fusion protein suggested that Ce-MIF-2 was produced in the body wall muscles and the muscle of the vulva. In addition, strong Ce-MIF-2-gfp activity was associated with the hypodermis.
3760	5261	yk585e9	F15D3.1	dys-1	Expr1265	dys-1::gfp VIII was expressed in the body wall muscles, the vulva muscles, the head muscles and the pharyngeal muscles. Staining was observed from 3-fold embryo to adulthood. No staining was detected in non-muscle cells. Other constructs containing shorter 3' sequences gave no or very weak signal.
3874	4445	yk410e3	F11C3.2	unc-122	Expr2860	Expression of UNC-122 was observed in body wall muscle and coelomocytes.
3898	8635	yk534g7	C08B11.5	sap-49	Expr1259	Expression observed only in specific cells during most developmental stages after hatching. The cell identity cannot be fully determined. Some were identified as the pharyngeal muscle cells (m3-m8)
4044	9079	yk523e12	B0304.1	hlh-1	Expr1389	The pattern of expression in larvae and adults was identical whether assayed by antibody staining or reporter gene. CeMyoD is expressed only in body wall muscle cells. CeMyoD antibody stained in the nuclei of very early embryonic blastomeres at about 120 min postfertilization. Staining initially is seen only in the two daughter cells of the D blastomere. Shortly after, CeMyoD is observed in the t…
4171	5930	yk600e8	K08E3.8	mdt-29	Expr2134	Expression is confined to adults, and consists of faint non-nuclear punctate expression in bodywall muscle cells.
4337	8483	yk562d11	C08B11.5	sap-49	Expr1259	Expression observed only in specific cells during most developmental stages after hatching. The cell identity cannot be fully determined. Some were identified as the pharyngeal muscle cells (m3-m8)
4390	7532	yk575d2	W05F2.4	-	Expr2106	Strong nuclear and cytoplasmic expression is seen in all bodywall muscle and vulval muscle cells. Expression is most often seen in elongating embryos and young larvae, but is also seen in older larvae and adults.
5121	4976	yk250a12	F33D4.2	itr-1	Expr826	Expression of pA is observed in the vulva, rectal epithelial (Rep) cells and anterior muscle cells of the pharyngeal terminal bulb.
5217	1782	yk322h8	F15G9.4	him-4	Expr879	Excepting body wall muscles and gonadal leaders, described below, no other cells were observed to express SP-GFP-hemicentin. Body wall muscles: Beginning in late embryogenesis (approx. 500 minutes), and continuing through adulthood, hemicentin is synthesized by lateral body wall muscle cells along the entire length of the animal, excepting cells six and eight near the nerve ring. Medial body wall…
5435	4118	yk417c3	F44B9.2	-	Expr123	This simple expression pattern expresses in the body wall muscle and in the vm1 vulval muscles. The staining of the bodywall muscles is strongest in the head and anterior of the worm. Expression begins in 3-fold embryos, and is seen throughout larval stages to adulthood. The vulval muscles express in L4 larvae and adults. Both components display mosaic expression.
5587	7564	yk605f8	F54C9.1	iff-2	Expr128	Expression is seen from embryo to adult in this extensive multicomponent pattern. At the 1.5-fold stage staining is seen in 5 as yet unidentified nuclei, with staining becoming more extensive in the 3-fold embryo. In larvae and adults, staining is seen in the pharynx (including pharyngeal muscle cell nuclei), with many hypodermal nuclei in the head, tail and body also staining. Expression is also…
5601	8866	yk600g1	Y40B10A.9	-	Expr2084	Occasional mosaic expression is seen older worms in bodywall muscle cells.
5620	283	yk476h1	F52H3.1	let-268	Expr1065	Expression of let-268::GFP begins at the 1.5-fold stage and continues throughout development. let-268::GFP is detected in the body wall muscle cells and in the glial like cells (GLR cells). However, let-268::GFP was not observed in the distal tip cells of the gonad, the spermatheca, or the vulva muscles.
5669	3262	yk129d6	F02A9.4	-	Expr62	Expression is evident in both the metacorpus and terminal bulb of the adult pharynx. B-gal staining seems to be sub-cellularly localised in the pseudocircular m4 muscle cells in the metacorpus; staining in the terminal bulb is restricted to the posterior of the bulb, and so may mark the location of the m7 muscles.
5741	3372	yk303a12	F08C6.7	unc-98	Expr2577	Expression was first observed in the developing embryo at the 1.5- to 2-fold stage, also observed in larvae and adults. Expression observed in body wall muscle, anal depressor muscle and vulval muscles.
5766	3648	yk240h2	T01H3.3	-	Expr2128	Diffuse expression is seen in predominantly older larvae and adults in a number of components, i.e. throughout the musculature of the pharynx, in bodywall muscle and vulval muscle cells, in processes composing the nerve ring, and in somatic cells of the spermathecae. This gene has homology to Na-dependent inorganic phosphate cotransporters.
5989	1121	yk348f12	F58A3.2	egl-15	Expr1802	A stably integrated egl-15::gfp transgene is expressed in the four Type 1 vulval muscles (vm1s): one in each of the four egg-laying muscle quadrants.
6132	7608	yk663f2	C47E8.7	unc-112	Expr944	GFP is found in the body wall, vulval, spermathecal, uterine, and anal sphincter/depressor muscles. A few unidentified cells also exhibit GFP expression, suggesting that UNC-112 may not be limited to contractile tissues.
6357	9934	yk225d5	F33D4.2	itr-1	Expr826	Expression of pA is observed in the vulva, rectal epithelial (Rep) cells and anterior muscle cells of the pharyngeal terminal bulb.
6688	7942	yk44f2	F30H5.1	unc-45	Expr1270	The reporter genes are detectable in the adult in the body wall muscle cells, in the pharyngeal muscle cells, in the sex-specific muscle cells (e.g., vulval muscles in hermaphrodites and diagonal muscles of the male tail) and in the anal muscles. Expression is also found in the embryos at the comma to two-fold stage, when muscle lattices are being assembled. beta-galactosidase staining from the l…
6733	2752	yk343g1	T08G11.5	unc-29	Expr1465	Expressed in body muscle.
6835	1883	yk430g9	C25A8.4	-	Expr420	Weak diffuse expression is seen only in the somatic gonad of adult worms. In particular, expression is seen in the uterine wall, in the vulval hypodermis, and in vulval muscle.
7435	8190	yk590d7	ZC410.4	twk-8	Expr2446	Expressed in body-wall muscle.
7488	4931	yk151f6	F57B7.4	mig-17	Expr1030	GFP fluorescence was observed on the pseudocoelomic face of body wall muscles, but not on their hypodermal face. This expression pattern was first detected in late embryos and continued through the adult stage. Expression of mig-17 was also seen on the surface of gonad, starting when the DTCs migrated over the lateral hypodermis toward the dorsal muscles.
7579	1558	yk437e2	F33D4.2	itr-1	Expr826	Expression of pA is observed in the vulva, rectal epithelial (Rep) cells and anterior muscle cells of the pharyngeal terminal bulb.
8269	2284	yk36b3	ZK973.6	anc-1	Expr2220	Expressed in body wall muscles.

## Sheet: intestine
rank	spot number	cDNA name	CDS	locus	WormBase ID	Description
379	1925	yk493c11	F46A9.4	skr-2	Expr2438	Expression of SKR-2::GFP was restricted to the intestine of transgenic animals.
594	9088	yk524d4	F42G8.3	pmk-2	Expr1846	expressed throughout the intestine but was not localized to the nuclei under any tested conditions.
2742	1899	yk458c1	Y17G7B.5	mcm-2	Expr2107	Expression is seen in all stages from early embryo, but is mosaic and sporadic. Expression is seen in the intestine, uterus, excretory cell and other cells.
2768	1012	yk203b8	T05B4.2	nhr-57	Expr1181	CEP sheath cells; excretory gland cell; pharynx; intestine.
2997	1584	yk468d5	C25A11.4	ajm-1	Expr1682	AJM-1 localizes to the apical borders of all C. elegans epithelia. Expression occurs in the embryonic hypodermis, pharynx and intestine, as well as in post-embryonic epithelia, including the vulva, uterus, spermathecae, pharynx, intestine, hindgut, hypodermis and male tail. MH27 staining of embryos expressing HMP-1GFP reveals that AJM-1 occupies an apical domain that is basal to the HMRHMP(cadher…
3004	6667	yk7c3	Y116A8C.33	-	Expr174	Weak nuclear expression is observed in the posterior intestinal cells of larval and adult stage worms. Occasionally, more extensive expression throughout the intestine is seen.
3153	3616	yk134g10	B0261.2	let-363	Expr2227	Zygotic expression starts in the comma-stage embryos. From the early embryo stage to adulthood, CeTOR::GFP is expressed in all major tissues and organs and most, if not all, cells. Importantly, CeTOR is expressed in all the tissues and cells, such as the intestine, the gonad, and the hypodermal cells. These results are confirmed with several other stable lines containing extrachromosomal arrays f…
3251	5634	yk601g8	D1009.2	cyp-8	Expr744	cyp-8 protein as expression of beta-galactosidase was localized specifically in the gut cell nuclei. Expression is detected at all stages from embryo through to adult. Promoter region of Ce-CYP-8 examined with downstream coding sequence either including or excluding the NLS containing tail domain of cyp-8. This shows that non-cyclophilin tail domain directs the localization of this enzyme to the …
3280	1892	yk457a3	R12A1.4	ges-1	Expr684	At 8 E cell stage, staining seen in developing intestine through to morphogenesis. In hatched L1 larvae, beta-gal detected only weakly and sporadically in the intestine.
3502	7459	yk519g2	C25A11.4	ajm-1	Expr1682	AJM-1 localizes to the apical borders of all C. elegans epithelia. Expression occurs in the embryonic hypodermis, pharynx and intestine, as well as in post-embryonic epithelia, including the vulva, uterus, spermathecae, pharynx, intestine, hindgut, hypodermis and male tail. MH27 staining of embryos expressing HMP-1GFP reveals that AJM-1 occupies an apical domain that is basal to the HMRHMP(cadher…
3600	8499	yk585c2	F42G9.2	cyp-6	Expr1991	CYP-6 was expressed in the nematode gut. Expression was most abundant in the embryo, having a very early expression pattern, and was not expressed in later larval stages and adults.
3923	6233	yk589d8	F28F8.5	-	Expr2008	Nuclear-localised expression is seen from late embryonic stages until adulthood in many, or all, cells of the intestine, somatic gonad, and hypodermis.
4011	2201	yk470d6	F38A6.1	pha-4	Expr509	In the gut at the 8E cell stage; E descendants continue to show expression through late embryo. Pharyngeal cells derived from both AB and MS lineages show staining starting at comma stage. Intestinal and pharyngeal staining decline after hatching. The developing somatic gonad shows expression at L3 and L4. In comma to 1.5-fold stage embryos, hybridization was also seen in the tail region.
4346	7618	yk13h11	H06O01.1	pdi-3	Expr2298	Prominent beta-galactosidase reporter expression was observed in many tissues, included the lateral seam cell hypodermis, and additionally strong staining was also observed in the gut cells.
4393	5511	yk536d12	C11G6.4	nhr-28	Expr1180	Pharynx; intestine; hypodermis
4406	8196	yk602b4	F57C9.4	-	Expr2078	Mosaic speckly expression is seen from early embryos through to adults, in many cells, including intestine, hypodermis and somatic gonad.
4695	7508	yk555e11	C10H11.1	-	Expr418	Expression is confined to 3-fold embryos and young larvae, and consists of very weak diffuse staining located within the intestine and hypodermis.
4815	901	yk478e11	F31F6.6	nac-1	Expr2367	GFP expression is restricted to the intestinal tract, indicating that cenadc1 gene is expressed in the intestinal tract. The expression pattern is evident from the early larva stage through the adult stage. The GFP fluorescence is detectable throughout the intestinal tract, starting from the pharynx all the way through the anus. The expression level of GFP is significantly greater in the anterior…
4960	5960	yk608e7	W01G7.4	-	Expr408	Expression begins in 3-fold embryos and comprises a number of components. The strongest component is intestinal expression, especially in cells of the posterior intestine. Weaker, and highly mosaic expression, is seen in hypodermal cells and cells of the pharynx.
5075	425	yk285g12	Y47G6A.23	lpd-3	Expr2349	lpd-3::GFP transgenic worms, like lpd-1 (SREBP)::GFP worms, displayed prominent GFP expression in the intestine.
5118	8534	yk610b10	F31C3.1	cyp-5	Expr1990	The spatial expression pattern was examined using two complementary approaches, lacZ reporter transgene analysis and the more sensitive immunolocalisation studies with specific antiserum that definitively measures endogenous protein. Taken together these studies confirmed that CYP-5 is expressed exclusively in the nematode gut, from the embryonic to adult stages.
5121	4976	yk250a12	F33D4.2	itr-1	Expr828	Expression of pC is observed in the intestine, pharyngeal isthmus and spermathecal (Sp) valve, uterine sheath cells and spermatheca.
5202	6289	yk612a8	H06O01.1	pdi-3	Expr2298	Prominent beta-galactosidase reporter expression was observed in many tissues, included the lateral seam cell hypodermis, and additionally strong staining was also observed in the gut cells.
5306	6260	yk588g4	B0280.1	-	Expr90	This pattern shows expression in the large nuclei of the intestine. Expression can be seen in late larval stages and in adults. Staining most commonly occurs in a group of posterior intestinal nuclei, and the pattern sometimes can be seen to extend to the anterior nuclei (though rarely). The variability in the expression pattern is not due to mosaicism as staining was performed on an integrated l…
5445	483	yk354d12	Y47G6A.23	lpd-3	Expr2349	lpd-3::GFP transgenic worms, like lpd-1 (SREBP)::GFP worms, displayed prominent GFP expression in the intestine.
5456	1953	yk53e12	Y46C8AL.1	-	Expr2066	Diffuse expression is seen in the anterior of the intestine in larvae and adults.
5556	2246	yk499g4	C52D10.9	skr-8	Expr2442	Expression of SKR-8::GFP was detected only in the tip and end regions of the intestine.
6054	9271	yk56d10	ZK524.3	lrs-2	Expr2105	Very weak diffuse expression is seen in the intestine of all larval stages and adults.
6066	6553	yk577b4	C56G2.6	let-767	Expr2698	Transgenic animals carrying this construct express gfp in the gut, with a notable absence of expression in the gut nuclei. This pattern of expression is seen from the first larval stage through to adulthood in both hermaphrodites and males. GFP was not detected at any stage of embryogenesis.
6247	5116	yk460e4	W03G9.4	app-1	Expr1652	Three independent lines of transformed nematodes expressing the W03G9.4::GFP transgene showed fluorescence that was entirely restricted to the intestinal cells of larval and adult stages. A common pattern in adult hermaphrodites was strong expression of GFP in the most anterior gut cells (Int 1) accompanied by less pronounced expression in the mid-gut and posterior-gut cells. The other frequently…
6357	9934	yk225d5	F33D4.2	itr-1	Expr828	Expression of pC is observed in the intestine, pharyngeal isthmus and spermathecal (Sp) valve, uterine sheath cells and spermatheca.
6416	967	yk501a5	ZK353.6	lap-1	Expr889	In all larval and adult stages stained cells are intestinal with some variation in the staining pattern between stages. Thus, in all stages, paired nuclei posterior to the pharyngealintestinal valve are stained and either paired or single nuclei along the length of the intestine. In adult worms, three paired rectal nuclei are stained which are not all seen in larval stages. That stained nuclei ar…
6470	7492	yk557f6	B0213.4	nlp-29	Expr1694	Expressed in hypoderm, intestine.
6517	2334	yk150d10	F22D6.12	gly-19	Expr1787	Expressed in intestine and anal sphinctor as soon as these structures appeared in the developing embryo and continued to be expressed until and include adulthood.
6679	325	yk87g4	Y47D3B.7	sbp-1	Expr2348	Strong GFP expression, exclusively in the intestine.
6718	784	yk305f9	B0414.2	rnt-1	Expr1819	Run is expressed in the lateral hypodermis and intestine of C. elegans. Reporter gene expression in embryos from all transformed lines was first detected exclusively in hypodermal seam cells at the bean stage of development. Reporter gene expression was observed in the nuclei of these cells, and expression persisted throughout embryogenesis. Expression of run in seam cell nuclei was detected up u…
6863	10176	yk603e2	F32B5.8	cpz-1	Expr2893	Beta-Galactosidase expression was observed in many cells, including gut, hypodermal, and other cells within the developing embryos. However, because of the intense staining in some parts of the developing embryos, the identification of the many stained cells was not possible. In post-embryonic stages, beta-galactosidase staining was present in the hypodermal cells of all larval stages mature grav…
6896	673	yk132g5	ZK524.3	lrs-2	Expr2105	Very weak diffuse expression is seen in the intestine of all larval stages and adults.
6970	2714	yk271a8	C29E4.3	ran-2	Expr2038	Expression is confined to embryos and young larvae. In elongated embryos and young larvae diffuse expression is seen within the intestine. In pre-comma stage embryos a few nuclei (possibly intestinal precursors) show expression.
7048	7834	yk562d8	C25A11.4	ajm-1	Expr1682	AJM-1 localizes to the apical borders of all C. elegans epithelia. Expression occurs in the embryonic hypodermis, pharynx and intestine, as well as in post-embryonic epithelia, including the vulva, uterus, spermathecae, pharynx, intestine, hindgut, hypodermis and male tail. MH27 staining of embryos expressing HMP-1GFP reveals that AJM-1 occupies an apical domain that is basal to the HMRHMP(cadher…
7073	7992	yk510c5	C25A11.4	ajm-1	Expr1682	AJM-1 localizes to the apical borders of all C. elegans epithelia. Expression occurs in the embryonic hypodermis, pharynx and intestine, as well as in post-embryonic epithelia, including the vulva, uterus, spermathecae, pharynx, intestine, hindgut, hypodermis and male tail. MH27 staining of embryos expressing HMP-1GFP reveals that AJM-1 occupies an apical domain that is basal to the HMRHMP(cadher…
7125	9424	yk541f2	Y46C8AL.1	-	Expr2066	Diffuse expression is seen in the anterior of the intestine in larvae and adults.
7170	5618	yk613c6	ZK455.1	aco-1	Expr434	Expression is seen from early embryonic stages to adulthood. In embryos many cells show expression including the intestinal precursors. In young larvae expression is confined to the intestine, but in older worms more extensive expression is seen, including many hypodermal cells. This gene has homology to aconitase.
7424	4367	yk320d3	B0395.1	nhx-1	Expr2232	When GFP expression was driven by the promoter sequences upstream of the NHX-1-coding sequences, fluorescence was found nearly exclusively in the intestine of the worm. The entire intestine was labeled evenly in the nhx-1::GFP transgenic animals; however, the nhx-1::GFP labeling was most likely an artifact according to the results obtained from GFP translational construct. See Expr
7431	5096	yk433c2	Y75B8A.4	-	Expr437	Expression is seen in the intestine from three fold embryonic to adult stages. Expression is generally weak, being both nuclear localised and diffuse throughout the cells, and occasionally having a granular appearance.
7501	2454	yk385c7	C46H11.4	lfe-2	Expr505	Pharynx & gut in L1 through adult; spermathecae in adult.
7579	1558	yk437e2	F33D4.2	itr-1	Expr828	Expression of pC is observed in the intestine, pharyngeal isthmus and spermathecal (Sp) valve, uterine sheath cells and spermatheca.
7652	5705	yk87g4	Y47D3B.7	sbp-1	Expr2348	Strong GFP expression, exclusively in the intestine.
7681	6992	yk658h11	C56G2.6	let-767	Expr2698	Transgenic animals carrying this construct express gfp in the gut, with a notable absence of expression in the gut nuclei. This pattern of expression is seen from the first larval stage through to adulthood in both hermaphrodites and males. GFP was not detected at any stage of embryogenesis.
7731	4737	yk386b4	C08B11.4	nrf-6	Expr1214	Expressed strong GFP fluorescence in hyp 3 and hyp 5, the most anterior cells in the hypodermis, and in the intestine. This expression began at the L1 stage and continued throughout adulthood. Weaker fluorescence was also observed in other hypodermal cells throughout the animal, particularly in later stages of development.
7746	7217	yk578b11	K08E7.9	pgp-1	Expr710	Staining of large nuclei localized alongside intestine, posteriorly of the pharyngo-intestinal valve and anteriorly of the anus. pPD26pgp3.BP strains are detectable in embryonic intestinal cells. pPD26pgp1.X stains with low intensity. Most uniform staining seen in early larval stages. The fraction of L3 and L4 and adult animals that are stained is smaller and staining is of less intensity. Nuclei…
7760	4392	yk315f11	ZK455.7	pgp-3	Expr749	Staining of large nuclei localized alongside intestine, posteriorly of the pharyngo-intestinal valve and anteriorly of the anus. In some experiments staining of a few parapharyngeal nuclei in 1/10 transgene (pPd26pgp3.XX) is observed. Reproducible staining is limited to the intestine with some variation in the number of cells that stain and in intensity. pPD26pgp3.XX strains are detectable in emb…
7761	2463	yk357b7	Y116A8C.33	-	Expr174	Weak nuclear expression is observed in the posterior intestinal cells of larval and adult stage worms. Occasionally, more extensive expression throughout the intestine is seen.
7863	9792	yk560e8	C33D3.1	elt-2	Expr1216	Only the large gut nuclei detected.
7865	7633	yk9a7	K08E7.9	pgp-1	Expr710	Staining of large nuclei localized alongside intestine, posteriorly of the pharyngo-intestinal valve and anteriorly of the anus. pPD26pgp3.BP strains are detectable in embryonic intestinal cells. pPD26pgp1.X stains with low intensity. Most uniform staining seen in early larval stages. The fraction of L3 and L4 and adult animals that are stained is smaller and staining is of less intensity. Nuclei…
7913	8820	yk571a9	F38A6.1	pha-4	Expr509	In the gut at the 8E cell stage; E descendants continue to show expression through late embryo. Pharyngeal cells derived from both AB and MS lineages show staining starting at comma stage. Intestinal and pharyngeal staining decline after hatching. The developing somatic gonad shows expression at L3 and L4. In comma to 1.5-fold stage embryos, hybridization was also seen in the tail region.
8016	6032	yk462c9	ZK455.1	aco-1	Expr434	Expression is seen from early embryonic stages to adulthood. In embryos many cells show expression including the intestinal precursors. In young larvae expression is confined to the intestine, but in older worms more extensive expression is seen, including many hypodermal cells. This gene has homology to aconitase.
8046	4476	yk430c10	K02D7.4	dsc-4	Expr2799	dsc-4::gfp transcriptional and rescuing translational reporter genes are expressed in the intestine from early embryogenesis, just after the beginning of elongation, throughout larval stages and adulthood.
8067	1880	yk431a1	F38B6.4	-	Expr104	Strong expression is seen in the large posterior nuclei of the intestine, in adults and late larval stages. There is some variability in the number of nuclei staining. Usually the extreme posterior nuclei stain first. Occasionally in 3-fold embryos a few nuclei show b-galactosidase expression. All injected lines show this expression. This fusion contains all the intergenic region, though this reg…
8135	1024	yk136h7	T03E6.7	cpl-1	Expr1775	Expression of the lacZ transcriptional fusion construct was detected in all developmental stages, from early embryos through to the adult stages. In embryos, beta-galactosidase expression was confined exclusively to gut cells. In larvae and adults, both hermaphrodites and males, strong expression was also detected in all gut cells. In addition, beta-galactosidase staining was also observed in hyp…
8226	2276	yk30a5	K09C8.1	pbo-4	Expr2235	The nhx-7::GFP reporter resulted in fluorescence specifically and exclusively in the posterior cells of the intestine. Similarly, GFP expression was restricted primarily to a single cell or cell type in a surprisingly large number of transgenic strains.
8262	3917	yk122b6	H22K11.1	asp-3	Expr2132	Weak expression is seen throughout the intestines of older larvae and adults. Expression is generally cytoplasmic and excluded from intestinal cell nuclei. Weak cytoplasmic expression is also seen within the uterus of adult worms. This gene has homology to aspartyl proteases.
8314	4051	yk364c6	K11G9.6	mtl-1	Expr1508	In uninduced animals, mtl-1::lacZ was active in just three cells that are located in the posterior bulb of pharynx.
8335	2757	yk369f3	C52E4.1	cpr-1	Expr621	High level of gut cell staining in all developmental stages except embryos. There was variability in intensity and the number of gut cells staining between individuals of the same transgenic lines. A small number of transformants within each line showed expression in all gut cells but the majority showed staining restricted to the most anterior (Int1) the mid anterior (Int2 and Int3) and the mid …

## Sheet: X box
genes that carry X-boxes in promoter regions
rank	CDS	locus
2	C33A12.4	-
20	C27A7.4	che-11
54	C32E8.3	-
71	B0491.4	-
113	C39D10.5	-
448	W02B12.3	rsp-1
1263	T19A5.4	nhr-44
1590	K04B12.2	-
2224	K08F8.1	-
2619	R13G10.2	amx-1
3362	F29B9.8	-
4811	ZK863.4	-
7284	C27F2.1	-
7434	C43C3.3	dyf-8
