# Supplementary material for: Identification of ciliated sensory neuron-expressed genes in Caenorhabditis elegans using targeted pull-down of poly(A) tails
Source: Genome Biol. 2005 Jan 31;6(2):R17. doi: 10.1186/gb-2005-6-2-r17 (PMC551537; doi:10.1186/gb-2005-6-2-r17)
Supplement: Additional data file 3 — The primers and vectors used for reporter constructions [file gb-2005-6-2-r17-s3.xls]

## Sheet: Supplementary Table 3
Rank	cDNA clone	Gene	Predicted aa length	Promoter length (kb)	aa GFP fused to	Vector	5' restriction site	5' primer sequence	3' restriction site	3' primer sequence
1	yk380a6	R102.2	125	0.63	125	95.70	PstI	GAGCTGCAGTCAAGGTTGTCCCATCGGCA	SmaI	GAGCCCGGGTTGTGGGATTGGAGCCTTGA
2	yk305a7	C33A12.4	61	0.6	61	95.70	PstI	GAGCTGCAGATCTTTGGGCTGGGCACTAT	SmaI	GAGCCCGGGGTCGTTTTTCTCCTCGGTGC
3	yk139b4	C34D4.1	512	0.99	512	95.70	XbaI	GAGTCTAGACTGTAGGAATTGTCCCCAAC	SmaI	GAGCCCGGGACGAAATGGGCGCAAAGAAG
5	yk91d12	C02H7.1	535	4.11	106	Gateway	BamHI	GAGGGATCCGTCAATCAGACGAGGGCAT	XhoI	CTTCCTCGAGGTTCCCAACATTTGCAGCA
7	yk538c3	K07C11.10	125	5	122	Gateway	BamHI	CTCGGATCCAGCTACTCATATCTCTCA	NheI	GAGAGCTAGCGCAGTCCAGACATCAGCTT
9	yk267a7	ZK938.2	340	1.47	340	95.70	PstI	GAGCTGCAGTTTAACATAGAAAACCAC	SmaI	GAGCCCGGGTTCGCTATAAGCTGGTGGAG
10	yk509b4	Y55D5A.1a	285	3.38	285	95.70	PstI	GAGCTGCAGAGATACAGGTGTTTA	SmaI	GAGCCCGGGGTCGGTTGCAGACTCATCAT
13	yk341h9	F53A9.4	399	3.75	140	95.75	SalI	TGACTGTGGTCGACTGAGAACCT	EcoRV	TCTCGATATCGAGGCTGACTGATGATCT
14	yk604g4	C35E7.11	129	2.28	128	Gateway	KpnI	GAGGGTACCGCCACGGAAGGCGCAACTT	XhoI	CTTCCTCGAGTCCTCGTCATTTTCTTCCT
15	yk467b4	M28.7	682	4.82	38	95.75	XhoI	TTTTCCTCGAGATTTGGTTTTTTTTCC	SmaI	GTGCCCGGGTCGACGCGGCTTCGGTGTC
16	yk284g4	K10D6.2a	340	3.45	265	95.75	XhoI	GATTAGCTCGAGTTGCGGTTAGT	EcoRV	CTTCGATATCCTGCTGACGACGATCTTCG
18	yk295d7	K07B1.8	34	3	6	95.75	PstI	CGCTGCTGCAGTTTTCTCATTTGAT	SmaI	CTCCCCGGGCCTTCCGAGCCAACGACAT
21	yk488h9	C13B9.1	143	3.74	6	95.75	PstI	GCGTTTGCTGCAGACGTCGCACGA	SmaI	GAGCCCGGGTGCTCAGAGATCGCAACAT
22	yk373g4	T07C5.1c	523	2.89	20	95.75	PstI	GGAATTGGCTGCAGCCGCGCGGGGG	SmaI	CTCCCCGGGAGCTACCGTGAAGCAGTGC
23	yk305c8	F10G2.1	201	4.35	197	95.75	PstI	AGACTGCAGAGGTGGCCCACTACGC	SmaI	CTCCCCGGGTGAAGTCGCATTCAAGCAG
24	yk450c2	K10G6.4	455	2.38	59	95.75	PstI	GAGCTGCAGGGTAACATTCGTAGTTCAT	SmaI	CTCCCCGGGCTCCTTCCGCCCACTTCTC
25	yk76f1	R13H4.1	1225	4.75	214	95.75	SalI	CCGGCAGCACAGTCGACAGTTTCAC	SmaI	CTCCCCGGGGAATTGTTGGCATCTCTTTT
8343	yk368b9	Y44A6D.2	76	1.95	76	95.70	XbaI	GAGTCTAGAATCCAAATCGTCTCCATA	SmaI	GAGCCCGGGTTGTGCTGGTGGAACACCTC
